# Supplementary material for: Microbial impact on initial soil formation in arid and semiarid environments under simulated climate change
Source: Front Microbiol. 2024 Jan 17;15:1319997. doi: 10.3389/fmicb.2024.1319997 (PMC10827993; doi:10.3389/fmicb.2024.1319997)
Supplement: Supplementary file 1 [file Table_1.xlsx]

## Sheet: Table of contents
	Sheets:
	Table S1. Soil profile field description and coordinates for Pan de Azúcar and Santa Gracia study sites.
	Table S2. Soil physicochemical properties of Pan de Azúcar and Santa Gracia in three or four-time points of the soil manipulation experiment.
	Table S3. Bacterial gene copy numbers and diversity indices in Pan de Azucar and Santa Gracia in four-time points of the soil manipulation experiment.
	Table S4. List of total amplicon sequence variants (ASVs) per sample.
	Table S5. Results of PERMANOVA analysis using a pairwise Adonis test based on Bray‐Curtis distances with 999 permutations for comparing bacterial community composition between sites, horizon, and time.
	Table S6. Relative abundances in % of dominant bacterial phyla in Pan de Azúcar and Santa Gracia in four-time points of the soil manipulation experiment.
	Table S7. Predicted metabolic functions of bacteria using FAPROTAX in four-time of the soil manipulation experiment.
	Table S8. Indicator‐value analysis (or IndVal) of indicator bacteria identified in Pan de Azúcar y Santa Gracia.

## Sheet: Table S1
	Table S1. Soil profile field description and coordinates for Pan de Azúcar and Santa Gracia study sites.
	Site	Plot	Coordinates		Elevation (m)	Rooting	Grazing animals	Surrounding vegetation	O horizon (comments)	A horizon (distinctness)	A horizon (soil structure)	B horizon (distinctness)	B horizon (soil structure)
	Pan de Azúcar	P1	26°06'33.9"S	70°32'55.4"W	342	no	no	no	no	Cemented crust, no evaporite	Cemented, hard	Gypsum concentrated especially around 10 cm depth	Few round aggregates between coarse material, single grain dominating in fine fraction
	Pan de Azúcar	P2	26°06'37.3"S	70°32'57.9"W	338	no	no	no	no	Cemented crust	Cemented, hard	-	Few round aggregates between coarse material, single grain dominating in fine fraction
	Pan de Azúcar	P3	26°06'35.4"S	70°32'58.5"W	328	no	no	no	no	Cemented crust	Cemented, hard	-	Few round aggregates between coarse material, single grain dominating in fine fraction
	Pan de Azúcar	P4	26°06'35.4"S	70°32'57.4"W	332	no	no	no	no	Cemented crust	Cemented, hard	-	Few round aggregates between coarse material, single grain dominating in fine fraction
	Pan de Azúcar	P5	26°06'33.6"S	70°32'55.6"W	342	no	no	no	no	Cemented crust	Cemented, hard	Evaporite detected at around 15-20 cm depth	Few round aggregates between coarse material, single grain dominating in fine fraction
	Santa Gracia	P1	29°45'22.7"S	71°10'03.4"W	720	Predominantly in A	Evidence of grazing (trails and manure)	Small shurbs, cacti and some grasses, biocrust	Litter from shrubs, goat manure as well as some fine granite gravels	Somewhat cemented	Very weakly aggregated	Limited rooting, single very large coarse fragments, limited rooting until 10 cm	Subpolyed, not as strongly aggregated as P2, not as dense as P3
	Santa Gracia	P2	29°45'24.4"S	71°09'59.4"W	711	Rooting in A and B	Evidence of grazing (trails and manure)	Small shurbs, cacti and some grasses, biocrust	Litter mixed with goat manure, fine granite gravels	Dark coloured, high sand content compared to B	Subpolyed	Upper 10 cm paler than the rest and with more rooting, wood materials found throughout, lower parts more red coloured	Strong and stable aggregates, polyed and sharp edges, not as dense as P3
	Santa Gracia	P3	29°45'09.1"S	71°10'00.8"W	720	Rooting mainly until 14 cm, deeper very little	Evidence of grazing (trails and manure)	Small shurbs, cacti and some grasses, biocrust	Litter mixed with goat manure	Cemented crust	Weak aggregates, subpolyed	A bit more brown than the grey coloured A, no distinct transition to C	Weakly aggregated but very dense (most dense plot of all five)
	Santa Gracia	P4	29°45'08.3"S	71°10'02.8"W	724	Rooting down to 35 cm, larger root and plant materials found down to 20 cm	Evidence of grazing (trails and manure)	Small shurbs, cacti and some grasses, biocrust	Litter mixed with goat manure, coarse fragments	Very sandy, pale colour	Weak aggregates	Some coarse fragments in lower B	Not as sandy as A horizon, more fine sand
	Santa Gracia	P5	29°45'08.1"S	71°10'03.3"W	725	Very little rooting in A and B	Evidence of grazing (trails and manure)	Small shurbs, cacti and some grasses, biocrust	Litter mixed with goat manure	Pale colour	Harder aggregates compared to other plots, A cemented	Darker colour, coarse fragments throughout	-

## Sheet: Table S2
	Table S2. Soil physicochemical properties of Pan de Azúcar and Santa Gracia in three or four time points of the soil manipulation experiment.
	Time is represented by T0 (original soil sample), T1 (2 weeks), T2 (12 weeks), and T3 (16 weeks).
	Site	Horizon	Time	Treatment	Replicate	Mass 250	Mass 250-53	Mass 53	MWD	Nbulk	TOC	Ct 250	Ct 250-53	Ct 53	Nt 250	Nt 250-53	Nt 53	pH	EC	Chloride	Sulfate	Phosphate	Nitrate	Sodium	Calcium
									[mm]	[%]	[%]	[%]	[%]	[%]	[%]	[%]	[%]		[μS cm-1]	[mg L-1]	[mg L-1]	[mg L-1]	[mg L-1]	[mg L-1]	[mg L-1]
	Pan de Azúcar	A horizon	T0	Original	1	0.502022	0.46017	0.0378083	0.635492	0.0238668	0.123859	0.925	0.962	0.791	0.022	0.044	0.044	7.9	1777	256.369	45.1544	n.d.	12.0845	112.11	43.7204
	Pan de Azúcar	A horizon	T0	Original	2	0.491119	0.448932	0.0599499	0.62211	0.0254496	0.116411	0.996	0.901	0.782	0.022	0.04	0.044	7.93	1844	265.254	45.8446	n.d.	12.0101	107.511	40.2393
	Pan de Azúcar	A horizon	T0	Original	3	0.490625	0.426604	0.0827708	0.618777	0.0244079	0.12839	0.985	0.936	0.784	0.022	0.041	0.046	7.92	1806	274.396	48.897	n.d.	12.5674	106.666	39.9092
	Pan de Azúcar	A horizon	T1	Sterile	1	0.643857	0.281619	0.0745248	0.768979	0.0258889	0.123266	0.83	0.849	0.88	0.02	0.038	0.046	7.76	0.5	67.9582	13.6849	n.d.	n.d.	47.9236	6.16545
	Pan de Azúcar	A horizon	T1	Sterile	2	0.550911	0.309828	0.139261	0.670404	0.0271697	0.11586	0.872	0.851	0.838	0.02	0.037	0.045	7.84	105.3	29.0325	10.9374	n.d.	n.d.	25.8226	3.19269
	Pan de Azúcar	A horizon	T1	Sterile	3	0.526976	0.374555	0.0984691	0.652202	0.0259883	0.116978	0.964	0.856	0.818	0.021	0.039	0.044	7.84	510	91.7367	17.0514	n.d.	1.54553	61.3945	5.28832
	Pan de Azúcar	A horizon	T1	InSitu	1	0.512286	0.387574	0.100141	0.637692	0.0426078	0.15244	0.806	0.735	0.748	0.022	0.036	0.043	7.88	483	26.3422	11.939	n.d.	1.62828	26.2153	4.18614
	Pan de Azúcar	A horizon	T1	InSitu	2	0.545592	0.35315	0.101258	0.669976	0.0198706	0.151954	0.954	0.728	0.748	0.022	0.036	0.042	7.85	35.1	94.2167	26.5594	n.d.	5.02457	79.2494	2.44582
	Pan de Azúcar	A horizon	T1	InSitu	3	0.532502	0.360171	0.107326	0.656475	0	0.144971	0.894	0.78	0.75	0.022	0.037	0.044	7.88	311	54.7388	16.4068	n.d.	3.22895	44.1541	4.98531
	Pan de Azúcar	A horizon	T1	Biocrust	1	0.425807	0.406883	0.16731	0.545109	0.0208263	0.152423	1.048	0.88	0.766	0.019	0.04	0.045	7.9	776	82.9646	17.7397	n.d.	4.02795	57.0641	6.33241
	Pan de Azúcar	A horizon	T1	Biocrust	2	0.550608	0.334521	0.114871	0.673158	0.0445763	0.156099	0.802	0.731	0.682	0.024	0.038	0.043	7.87	58.8	302.478	23.0903	n.d.	12.6702	129.971	28.169
	Pan de Azúcar	A horizon	T1	Biocrust	3	0.528352	0.348622	0.123026	0.650472	0.0412024	0.151889	0.764	0.698	0.745	0.037	0.02	0.044	7.78	165.6	58.4511	13.6288	n.d.	2.99748	44.8351	4.08836
	Pan de Azúcar	A horizon	T1	Plant	1	0.583644	0.328201	0.0881545	0.708658	0.0432749	0.153395	0.927	0.914	0.838	0.025	0.04	0.048	7.88	386	32.4956	15.0128	n.d.	1.91043	19.6387	3.87148
	Pan de Azúcar	A horizon	T1	Plant	2	0.543877	0.311236	0.144887	0.662854	0.0462327	0.165282	0.922	0.883	0.811	0.021	0.039	0.045	7.82	67.3	133.245	25.8636	n.d.	6.94524	31.864	4.40244
	Pan de Azúcar	A horizon	T1	Plant	3	0.501304	0.388709	0.109987	0.625771	0.0176623	0.163247	1.009	0.912	0.831	0.024	0.04	0.044	7.85	673	19.0414	11.6044	n.d.	1.26873	91.9029	6.83797
	Pan de Azúcar	A horizon	T2	Sterile	1	--	--	--	--	--	--	--	--	--	--	--	--	7.71	300	5.52083	4.48814	n.d.	n.d.	3.56443	4.71287
	Pan de Azúcar	A horizon	T2	Sterile	2	--	--	--	--	--	--	--	--	--	--	--	--	7.91	153	5.79941	4.33907	n.d.	n.d.	5.34824	3.73351
	Pan de Azúcar	A horizon	T2	Sterile	3	--	--	--	--	--	--	--	--	--	--	--	--	7.96	192.4	6.2859	3.96071	n.d.	n.d.	4.88942	3.47243
	Pan de Azúcar	A horizon	T2	InSitu	1	--	--	--	--	--	--	--	--	--	--	--	--	7.92	165.5	26.5089	23.3439	n.d.	3.71144	37.3092	2.60163
	Pan de Azúcar	A horizon	T2	InSitu	2	--	--	--	--	--	--	--	--	--	--	--	--	7.7	161.4	6.14462	3.98422	n.d.	0.226233	5.45479	3.52503
	Pan de Azúcar	A horizon	T2	InSitu	3	--	--	--	--	--	--	--	--	--	--	--	--	7.59	189.3	8.46703	5.72875	n.d.	n.d.	11.1631	2.64195
	Pan de Azúcar	A horizon	T2	Biocrust	1	--	--	--	--	--	--	--	--	--	--	--	--	7.16	841	87.8715	21.5453	n.d.	8.73577	56.6972	9.29664
	Pan de Azúcar	A horizon	T2	Biocrust	2	--	--	--	--	--	--	--	--	--	--	--	--	7.97	730	74.5183	6.39804	n.d.	5.33269	53.3969	4.54193
	Pan de Azúcar	A horizon	T2	Biocrust	3	--	--	--	--	--	--	--	--	--	--	--	--	7.89	484	126.354	18.1699	n.d.	9.92543	88.7803	5.55989
	Pan de Azúcar	A horizon	T2	Plant	1	--	--	--	--	--	--	--	--	--	--	--	--	7.97	381	82.685	11.4404	n.d.	3.32816	69.4143	2.98571
	Pan de Azúcar	A horizon	T2	Plant	2	--	--	--	--	--	--	--	--	--	--	--	--	7.76	150	49.9745	7.70752	n.d.	2.82698	42.4498	4.35335
	Pan de Azúcar	A horizon	T2	Plant	3	--	--	--	--	--	--	--	--	--	--	--	--	7.76	10.5	29.7898	6.58202	n.d.	1.96731	28.753	3.966
	Pan de Azúcar	A horizon	T3	Sterile	1	0.586904	0.289096	0.124	0.707351	0.0376433	0.154859	0.707	0.827	0.765	0.018	0.035	0.035	7.66	142.9	5.31563		n.d.	n.d.	7.44483	2.83321
	Pan de Azúcar	A horizon	T3	Sterile	2	0.562169	0.402515	0.0353161	0.694357	0.0234615	0.166629	0.888	0.842	0.831	0.019	0.035	0.035	7.85	40.2	5.60455	4.79226	n.d.	n.d.	10.8656	2.38239
	Pan de Azúcar	A horizon	T3	Sterile	3	0.56346	0.39032	0.04622	0.694251	0.027565	0.118269	0.917	0.821	0.733	0.022	0.045	0.045	7.8	32.6	11.0166	8.46674	n.d.	n.d.	16.0472	2.44705
	Pan de Azúcar	A horizon	T3	InSitu	1	0.49953	0.38749	0.11298	0.62367	0.0243609	0.11564	0.799	0.762	0.921	0.019	0.034	0.034	7.58	54.2	6.33462	5.62515	n.d.	1.95663	13.9322	1.68811
	Pan de Azúcar	A horizon	T3	InSitu	2	0.49798	0.40292	0.0991	0.623896	0	0.0953233	0.867	0.883	0.697	0.021	0.035	0.035	7.54	33.5	5.17068	4.74255	n.d.	1.11396	9.91825	3.23013
	Pan de Azúcar	A horizon	T3	InSitu	3	0.48375	0.41021	0.10604	0.609176	0.0311495	0.13053	0.967	--	0.861	0.021	0.036	0.039	7.82	0.3	6.67872	4.58833	n.d.	n.d.	8.818	2.80268
	Pan de Azúcar	A horizon	T3	Biocrust	1	0.453333	0.487792	0.058875	0.585461	0	0.122108	0.735	0.766	0.678	0.021	0.003	0.042	7.8	131.8	116.023	13.7496	n.d.	13.1982	82.878	5.23226
	Pan de Azúcar	A horizon	T3	Biocrust	2	0.5638	0.36622	0.06998	0.691612	0.0402084	0.123595	0.808	0.795	0.75	0.022	0.032	0.041	7.81	504	100.329	31.5212	n.d.	11.2637	74.3835	8.12224
	Pan de Azúcar	A horizon	T3	Biocrust	3	0.526189	0.398203	0.0756083	0.654294	0.0419529	0.127758	0.979	0.845	0.759	0.025	0.03	0.044	7.67	0.3	305.963	14.431	n.d.	37.1739	145.843	21.7164
	Pan de Azúcar	A horizon	T3	Plant	1	0.66324	0.23854	0.09822	0.784887	0.0250912	0.133758	0.835	0.899	0.955	0.022	0.038	0.046	7.88	140.4	5.63165	4.28378	n.d.	0.781862	6.90303	54.1498
	Pan de Azúcar	A horizon	T3	Plant	2	0.698553	0.263787	0.0376596	0.826834	0.0432307	0.146966	0.978	0.864	0.794	0.024	0.018	0.041	7.86	162.2	5.27773	4.28668	n.d.	0.927792	6.35321	58.0966
	Pan de Azúcar	A horizon	T3	Plant	3	0.61134	0.28596	0.1027	0.733802	0.0307648	0.103804	1.043	0.85	0.793	0.02	0.019	0.04	7.85	2.3	4.95024	4.41933	n.d.	0.567214	8.91666	67.654
	Pan de Azúcar	B horizon	T0	Original	1	0.730009	0.223981	0.0460102	0.856413	0	0.0660997	0.883	2.124	2.718	0	0.03	0.039	7.85	5.13	496.634	1608.84	n.d.	21.0129	233.828	649.563
	Pan de Azúcar	B horizon	T0	Original	2	0.637505	0.304771	0.0577241	0.764895	0	0.0689022	0.972	2.284	2.739	0	0.03	0.037	7.84	5110	520.938	1621.56	n.d.	21.2325	240.365	629.307
	Pan de Azúcar	B horizon	T0	Original	3	0.648786	0.303424	0.0477903	0.777119	0.0259116	0.0714353	0.941	2.246	2.729	0.018	0.029	0.038	7.66	4700	550.138	1631.72	n.d.	21.5491	276.553	648.372
	Pan de Azúcar	B horizon	T1	Sterile	1	0.804875	0.159177	0.0359483	0.930552	0.0104565	0.0422965	0.894	2.115	2.643	0.019	0.027	0.04	7.45	189.1	136.767	1542.55	n.d.	4.60184	79.7191	686.244
	Pan de Azúcar	B horizon	T1	Sterile	2	0.811026	0.154467	0.0345079	0.93672	0.0137374	0.0553817	1.068	2.119	2.641	0.019	0.03	0.043	7.93	231	720.272	1652.74	n.d.	27.9997	352.33	767.268
	Pan de Azúcar	B horizon	T1	Sterile	3	0.882424	0.0942537	0.0233226	1.00762	0.0312873	0.0640457	0.941	2.115	2.604	0.017	0.025	0.035	7.79	3220	641.633	1642.61	n.d.	24.4465	325.016	731.439
	Pan de Azúcar	B horizon	T1	InSitu	1	0.856891	0.121934	0.0211749	0.983036	0.0274627	0.0578094	1.016	2.103	2.705	0.017	0.026	0.036	7.96	184.1	301.086	1618.71	n.d.	12.3228	187.81	704.25
	Pan de Azúcar	B horizon	T1	InSitu	2	0.814062	0.150561	0.0353765	0.939567	0.0279721	0.0588916	1.198	2.254	2.871	0.017	0.026	0.038	7.59	2524	565.377	1623.72	n.d.	24.4603	270.74	767.891
	Pan de Azúcar	B horizon	T1	InSitu	3	0.783406	0.172394	0.0441996	0.908621	0.0289566	0.0602959	1.219	2.16	2.747	0.018	0.025	0.037	7.93	3460	170.454	1566.83	n.d.	7.1798	117.354	699.173
	Pan de Azúcar	B horizon	T1	Biocrust	1	0.859432	0.111354	0.024094	0.984369	0	0.0792682	1.252	2.133	2.708	0.02	0.023	0.036	7.9	1000	133.315	1057.11	n.d.	7.87419	116.138	685.534
	Pan de Azúcar	B horizon	T1	Biocrust	2	0.814672	0.147455	0.0319627	0.939692	0	0.0647074	1.026	2.078	2.668	0.019	0.025	0.037	7.85	2.95	281.094	1583.81	n.d.	10.8837	150.542	701.924
	Pan de Azúcar	B horizon	T1	Biocrust	3	0.873176	0.100481	0.021191	0.998108	0	0.0624159	1.382	2.168	2.741	0.013	0.011	0.031	7.97	3640	158.398	1561.31	n.d.	6.24544	98.4761	669.316
	Pan de Azúcar	B horizon	T1	Plant	1	0.931325	0.050876	0.0121833	1.05577	0	0.0618843	1.393	2.212	2.773	0.016	0.019	0.036	7.64	2100	312.469	1569.94	n.d.	10.7179	179.678	719.419
	Pan de Azúcar	B horizon	T1	Plant	2	0.876914	0.0998975	0.0179131	1.00214	0	0.0554518	1.497	0.22	2.714	0.017	0.003	0.034	7.8	5320	170.184	1563.75	n.d.	5.63842	115.816	654.062
	Pan de Azúcar	B horizon	T1	Plant	3	0.896624	0.0826209	0.0160607	1.02164	0	0.0716938	1.286	2.207	2.744	0.015	0.023	0.035	7.64	119.7	205.391	1555.83	n.d.	7.55995	112.824	691.021
	Pan de Azúcar	B horizon	T2	Sterile	1	--	--	--	--	--	--	--	--	--	--	--	--	7.55	3240	49.538	1464.61	n.d.	1.51456	47.3346	564.409
	Pan de Azúcar	B horizon	T2	Sterile	2	--	--	--	--	--	--	--	--	--	--	--	--	7.41	3350	204.233	1499.14	n.d.	7.18114	119.249	602.199
	Pan de Azúcar	B horizon	T2	Sterile	3	--	--	--	--	--	--	--	--	--	--	--	--	6.53	2350	279.877	1539.6	n.d.	9.55564	158.929	588.54
	Pan de Azúcar	B horizon	T2	InSitu	1	--	--	--	--	--	--	--	--	--	--	--	--	7.79	1787	58.337	1472.25	n.d.	2.31159	47.0317	643.403
	Pan de Azúcar	B horizon	T2	InSitu	2	--	--	--	--	--	--	--	--	--	--	--	--	7.78	552	9.94115	1448.79	n.d.	0.240461	18.5997	588.071
	Pan de Azúcar	B horizon	T2	InSitu	3	--	--	--	--	--	--	--	--	--	--	--	--	7.28	2460	23.7258	1490.6	n.d.	0.86292	22.3622	572.265
	Pan de Azúcar	B horizon	T2	Biocrust	1	--	--	--	--	--	--	--	--	--	--	--	--	7.8	3400	517.44	1591.59	n.d.	20.6901	248.431	627.01
	Pan de Azúcar	B horizon	T2	Biocrust	2	--	--	--	--	--	--	--	--	--	--	--	--	7.78	2870	202.561	1523.01	n.d.	7.59635	132.431	582.609
	Pan de Azúcar	B horizon	T2	Biocrust	3	--	--	--	--	--	--	--	--	--	--	--	--	7.44	2250	341.349	1544.61	n.d.	12.9139	185.62	630.208
	Pan de Azúcar	B horizon	T2	Plant	1	--	--	--	--	--	--	--	--	--	--	--	--	7.81	2800	309.748	1529.13	n.d.	10.7954	176.766	627.242
	Pan de Azúcar	B horizon	T2	Plant	2	--	--	--	--	--	--	--	--	--	--	--	--	7.8	4300	193.876	1537.25	n.d.	6.69813	111.515	639.822
	Pan de Azúcar	B horizon	T2	Plant	3	--	--	--	--	--	--	--	--	--	--	--	--	7.77	2610	93.2589	1511.85	n.d.	2.46648	61.2853	561.811
	Pan de Azúcar	B horizon	T3	Sterile	1	0.76494	0.17822	0.05684	0.889064	0	0.0615244	0.733	2.082	2.706	0.018	0.028	0.042	7.75	0.5	236.42	1570.66	n.d.	7.76709	152.569	661.378
	Pan de Azúcar	B horizon	T3	Sterile	2	0.84178	0.10874	0.04948	0.964788	0.0144382	0.074892	0.999	2.135	2.704	0.017	0.028	0.042	n.d.	2.1	449.521	1663.72	n.d.	15.0672	262.181	645.548
	Pan de Azúcar	B horizon	T3	Sterile	3	0.763311	0.178848	0.0578418	0.887353	0	0.0537606	0.88	2.135	2.715	0.016	0.026	0.04	7.65	130	78.0154	1498.38	n.d.	2.62018	60.0136	563.12
	Pan de Azúcar	B horizon	T3	InSitu	1	0.8151	0.132989	0.0519108	0.938511	0.00830049	0.0568605	0.871	2.136	2.829	0.017	0.026	0.038	7.78	2000	20.5081	1451.02	n.d.	n.d.	20.3914	552.361
	Pan de Azúcar	B horizon	T3	InSitu	2	0.779326	0.176178	0.0444958	0.904612	0	0.0523048	0.939	2.152	2.884	0.018	0.025	0.037	7.71	1012	29.3311	1490.53	n.d.	1.0205	24.1117	440.988
	Pan de Azúcar	B horizon	T3	InSitu	3	0.766577	0.17675	0.0566728	0.890679	0	0.0596016	1.105	2.156	2.879	0.018	0.025	0.036	7.63	575	26.0307	1471.47	n.d.	0.930196	26.9252	545.203
	Pan de Azúcar	B horizon	T3	Biocrust	1	0.901835	0.0382331	0.0599317	1.02195	0	0.0528419	0.77	2.19	2.857	0.017	0.035	0.044	7.71	4060	276.243	1542.92	n.d.	15.2321	232.272	611.674
	Pan de Azúcar	B horizon	T3	Biocrust	2	0.784319	0.176232	0.0394492	0.910103	0	0.0458194	1.103	2.295	2.919	0.02	0.03	0.041	7.77	3940	357.21	1550.25	n.d.	13.8033	163.556	527.728
	Pan de Azúcar	B horizon	T3	Biocrust	3	0.859065	0.114196	0.0267394	0.984457	0	0.0467456	1.136	2.17	2.864	0.019	0.025	0.039	7.76	4570	227.807	1527.59	n.d.	8.17866	147.557	596.999
	Pan de Azúcar	B horizon	T3	Plant	1	0.824572	0.14671	0.0287181	0.950631	0	0.0511001	1.149	2.194	2.924	0.018	0.023	0.038	7.6	479	83.6769	1476.39	n.d.	2.91173	69.697	541.498
	Pan de Azúcar	B horizon	T3	Plant	2	0.835112	0.13045	0.0344382	0.960177	0	0.0416527	0.79	2.176	2.942	0.012	0.025	0.039	7.78	430	77.6735	1480.93	n.d.	2.65037	63.5321	580.966
	Pan de Azúcar	B horizon	T3	Plant	3	0.806197	0.17073	0.0230722	0.933449	0	0.0511741	1.298	2.158	2.899	0.021	0.026	0.04	7.75	4290	111.143	1494.23	n.d.	4.06925	89.1666	676.54
	Santa Gracia	A horizon	T0	Original	1	0.6782	0.23986	0.08194	0.801485	0.0702983	1.09936	0.473	0.978	1.494	0.035	0.085	0.148	6.34	116.6	3.21873	2.06817	3.38578	4.70724	4.80499	n.d.
	Santa Gracia	A horizon	T0	Original	2	0.5642	0.35978	0.07602	0.691246	0.0934584	1.16979	0.463	1.063	1.473	0.033	0.09	0.146	6.39	123.8	3.31139	1.98131	3.80435	4.7895	3.79876	n.d.
	Santa Gracia	A horizon	T0	Original	3	0.5626	0.35222	0.08518	0.688544	0.0703666	0.920361	0.544	1.035	1.554	0.037	0.086	0.155	6.48	125.3	2.56086	1.87554	3.6953	2.33018	4.26351	n.d.
	Santa Gracia	A horizon	T1	Sterile	1	0.735228	0.297186	0.0186805	0.87265	0.0779248	0.88038	0.822	1.431	1.6	0.055	0.117	0.159	6.7	73.1	4.5213	3.84358	3.75283	0.506199	4.79443	n.d.
	Santa Gracia	A horizon	T1	Sterile	2	0.678714	0.267427	0.0418709	0.805178	0.0726362	0.851951	0.527	1.264	1.558	0.039	0.101	0.157	6.73	94.9	2.06862	1.28506	3.91504	0.78442	3.96484	n.d.
	Santa Gracia	A horizon	T1	Sterile	3	0.573343	0.346881	0.0706217	0.699434	0.065341	0.799772	0.58	1.119	1.476	0.044	0.095	0.148	6.65	17.2	1.1608	0.369167	4.21935	0.379516	2.10249	n.d.
	Santa Gracia	A horizon	T1	InSitu	1	0.553301	0.37251	0.0645864	0.68061	0.0841427	0.928644	0.409	1.052	1.606	0.033	0.092	0.157	6.54	78.7	3.16399	1.6202	3.77828	6.00748	5.01783	n.d.
	Santa Gracia	A horizon	T1	InSitu	2	0.596551	0.373771	0.02215	0.728334	0.0741005	0.836098	0.449	1.228	1.579	0.032	0.099	0.158	6.5	100.1	2.59339	2.43453	3.24841	6.37205	4.75607	n.d.
	Santa Gracia	A horizon	T1	InSitu	3	0.586053	0.336434	0.0684498	0.712094	0.0806309	0.952132	0.601	1.39	1.635	0.044	0.112	0.167	6.44	108.3	1.75164	1.18492	3.36448	9.13923	4.32367	n.d.
	Santa Gracia	A horizon	T1	Biocrust	1	0.6165	0.32346	0.05134	0.743927	0.0830615	0.907942	0.504	0.919	1.52	0.041	0.082	0.155	6.46	79.5	2.88352	0.735237	3.39387	10.9856	3.82537	n.d.
	Santa Gracia	A horizon	T1	Biocrust	2	0.659221	0.282877	0.0496304	0.785794	0.0969499	0.894254	0.543	1.111	1.649	0.041	0.095	0.17	6.42	49.8	3.87102	1.75684	3.19481	13.0635	5.11306	n.d.
	Santa Gracia	A horizon	T1	Biocrust	3	0.563859	0.371442	0.0510085	0.691967	0.0867088	0.970484	0.459	1.146	1.51	0.032	0.098	0.151	6.44	96.2	1.47518	0.573449	3.43608	1.84872	3.28745	n.d.
	Santa Gracia	A horizon	T1	Plant	1	0.492684	0.432331	0.0631389	0.621441	0.0958051	0.872879	0.538	1.158	1.446	0.038	0.096	0.137	6.39	82.8	1.75539	0.489366	2.85775	1.46039	3.84545	n.d.
	Santa Gracia	A horizon	T1	Plant	2	0.610999	0.319955	0.0585988	0.737401	0.101658	0.930952	0.589	0.974	1.434	0.041	0.083	0.143	6.45	96.8	2.24284	0.904377	3.18808	3.82542	3.73542	n.d.
	Santa Gracia	A horizon	T1	Plant	3	0.604835	0.332255	0.0521559	0.732158	0.0776772	0.768628	0.411	1.254	1.529	0.035	0.104	0.155	6.43	124.6	2.5436	0.976986	3.14892	6.10766	4.59067	n.d.
	Santa Gracia	A horizon	T2	Sterile	1	--	--	--	--	--	--	--	--	--	--	--	--	6.4	116	3.80056	4.20415	6.87654	15.2458	6.74946	n.d.
	Santa Gracia	A horizon	T2	Sterile	2	--	--	--	--	--	--	--	--	--	--	--	--	6.87	132.2	3.03544	0.923329	7.16518	7.58753	4.75179	n.d.
	Santa Gracia	A horizon	T2	Sterile	3	--	--	--	--	--	--	--	--	--	--	--	--	6.7	13.2	7.10256	4.17496	8.72767	4.40423	7.78465	n.d.
	Santa Gracia	A horizon	T2	InSitu	1	--	--	--	--	--	--	--	--	--	--	--	--	6.69	25.3	2.06552	0.61103	3.99203	19.0261	4.18529	n.d.
	Santa Gracia	A horizon	T2	InSitu	2	--	--	--	--	--	--	--	--	--	--	--	--	6.8	3.8	2.72928	0.817123	4.01787	17.9324	4.8529	n.d.
	Santa Gracia	A horizon	T2	InSitu	3	--	--	--	--	--	--	--	--	--	--	--	--	6.82	104.4	1.36927	0.473169	4.14596	5.07985	2.7181	n.d.
	Santa Gracia	A horizon	T2	Biocrust	1	--	--	--	--	--	--	--	--	--	--	--	--	6.74	18.9	2.31793	1.20731	4.29992	7.10319	5.4905	n.d.
	Santa Gracia	A horizon	T2	Biocrust	2	--	--	--	--	--	--	--	--	--	--	--	--	6.72	19.5	2.22831	0.347106	3.25461	5.35689	4.75607	n.d.
	Santa Gracia	A horizon	T2	Biocrust	3	--	--	--	--	--	--	--	--	--	--	--	--	6.68	7.7	1.99796	0.798252	3.71779	5.66001	4.32596	n.d.
	Santa Gracia	A horizon	T2	Plant	1	--	--	--	--	--	--	--	--	--	--	--	--	6.42	33	1.27912		1.99329	0.203983	4.81731	n.d.
	Santa Gracia	A horizon	T2	Plant	2	--	--	--	--	--	--	--	--	--	--	--	--	6.48	8.3	0.91101	0.33261	2.34255	0.47391	3.86084	n.d.
	Santa Gracia	A horizon	T2	Plant	3	--	--	--	--	--	--	--	--	--	--	--	--	6.36	3.3	1.3707	0.240905	2.95898	0.246406	3.37003	n.d.
	Santa Gracia	A horizon	T3	Sterile	1	0.5848	0.3441	0.0711	0.711915	0.0669695	0.946944	0.626	1.52	1.461	0.048	0.122	0.133	6.3	10.5	2.94077	2.88479	5.39691	14.4327	4.64188	n.d.
	Santa Gracia	A horizon	T3	Sterile	2	0.633908	0.290867	0.0752245	0.759207	0.0687441	0.790542	0.388	1.126	1.53	0.031	0.095	0.134	6.51	180	1.62941	0.833325	4.54612	3.66372	3.6465	n.d.
	Santa Gracia	A horizon	T3	Sterile	3	0.65766	0.24864	0.0937	0.78002	0.0471527	0.92484	0.356	1.173	1.484	0.028	0.099	0.147	6.8	33	2.18944	1.57726	4.57559	3.72664	3.49649	n.d.
	Santa Gracia	A horizon	T3	InSitu	1	0.703697	0.252751	0.043552	0.831105	0.0625617	0.662238	0.49	0.937	1.528	0.041	0.084	0.156	6.92	21.7	1.9741	0.881853	3.40575	2.37928	2.75294	n.d.
	Santa Gracia	A horizon	T3	InSitu	2	0.589336	0.342535	0.0681288	0.716703	0.108074	1.19112	0.433	1.012	1.501	0.035	0.092	0.157	7.07	11.9	2.01956	1.36496	4.27857	1.49186	3.76598	n.d.
	Santa Gracia	A horizon	T3	InSitu	3	0.593871	0.343207	0.0629226	0.721768	0.0786276	0.833469	0.504	1.011	1.505	0.042	0.092	0.156	6.79	19.7	3.96467	1.02912	4.92653	2.87249	5.5232	n.d.
	Santa Gracia	A horizon	T3	Biocrust	1	0.589331	0.356234	0.0544352	0.718409	0.0626496	0.653763	0.454	0.958	1.393	0.039	0.089	0.148	6.09	86.7	4.85042	2.28493	2.77642	23.0486	5.93812	n.d.
	Santa Gracia	A horizon	T3	Biocrust	2	0.667179	0.287116	0.0457048	0.795285	0.0721329	0.80189	0.457	1.111	1.508	0.033	0.098	0.152	6.63	77.5	3.13686	3.06846	2.89789	16.4347	5.17782	n.d.
	Santa Gracia	A horizon	T3	Biocrust	3	0.568918	0.367008	0.0640741	0.697332	0.0844984	0.987732	0.432	0.969	1.345	0.035	0.091	0.141	6.67	38.5	10.229	0.892069	3.65668	4.465	6.86002	n.d.
	Santa Gracia	A horizon	T3	Plant	1	0.708831	0.24909	0.0420781	0.836288	0.0773935	1.11195	0.615	1.084	1.753	0.051	0.096	0.178	6.44	7.9	3.58867	1.28007	2.39094	0.347015	4.76554	n.d.
	Santa Gracia	A horizon	T3	Plant	2	0.751288	0.21007	0.0386415	0.878049	0.0779748	0.822229	0.719	1.246	1.674	0.06	0.108	0.172	6.48	95.5	1.5987	1.48006	2.14829	0.408479	2.95499	n.d.
	Santa Gracia	A horizon	T3	Plant	3	0.774851	0.190442	0.0347073	0.901479	0.0760591	0.781333	0.642	0.911	1.584	0.055	0.081	0.161	6.55	0.8	1.37356	0.791085	2.25186	n.d.	2.77161	n.d.
	Santa Gracia	B horizon	T0	Original	1	0.579454	0.376088	0.0444575	0.710041	0.0148137	0.312915	0.209	0.718	1.662	0.018	0.063	0.145	6.47	42.1	1.00732	0.723237	1.90346	0.69262	2.75494	n.d.
	Santa Gracia	B horizon	T0	Original	2	0.499049	0.401729	0.099222	0.624922	0.0258024	0.310002	0.196	0.803	1.637	0.02	0.069	0.147	6.52	39	1.14077	0.536351	1.55471	0.594101	3.8876	n.d.
	Santa Gracia	B horizon	T0	Original	3	0.637257	0.305801	0.0569424	0.764752	0.028832	0.339632	0.222	0.783	1.802	0.021	0.068	0.159	6.61	6.9	1.31878	0.667856	1.60422	0.409881	3.42588	n.d.
	Santa Gracia	B horizon	T1	Sterile	1	0.757981	0.197007	0.0367203	0.883549	0.0278864	0.404894	0.255	0.647	1.554	0.02	0.055	0.13	6.9	55	1.13224	0.664797	2.01549	0.14797	3.7908	n.d.
	Santa Gracia	B horizon	T1	Sterile	2	0.581426	0.353302	0.0574319	0.709152	0.0471614	0.502394	0.236	0.632	1.516	0.021	0.047	0.128	6.55	47.3	0.986016	1.05439	2.09829	0.143953	3.18671	n.d.
	Santa Gracia	B horizon	T1	Sterile	3	0.680632	0.260528	0.0496515	0.806497	0.0308595	0.466518	0.33	0.672	1.521	0.026	0.056	0.122	6.51	39.4	1.66598	2.04912	2.16475	0.147858	4.79812	n.d.
	Santa Gracia	B horizon	T1	InSitu	1	0.759976	0.199135	0.0328037	0.886011	0.0371487	0.513955	0.471	0.655	1.486	0.023	0.052	0.116	6.11	31.3	0.948646	0.494171	2.06173	0.991863	3.61306	n.d.
	Santa Gracia	B horizon	T1	InSitu	2	0.667791	0.276095	0.0485279	0.794379	0.0349412	0.528414	0.373	0.663	1.497	0.027	0.051	0.113	6.12	0.1	0.839925	0.443944	1.96856	0.766826	3.0928	n.d.
	Santa Gracia	B horizon	T1	InSitu	3	0.72062	0.232658	0.0402012	0.84701	0.0384731	0.418218	0.285	0.613	1.467	0.024	0.049	0.119	6.13	0.3	1.00324	0.303051	1.87311	0.816886	3.03785	n.d.
	Santa Gracia	B horizon	T1	Biocrust	1	0.716615	0.244388	0.0315539	0.844053	0.0320667	0.39069	0.331	0.674	1.52	0.029	0.057	0.127	6.19	0.3	1.35976	n.d.	1.89846	0.419751	3.84562	n.d.
	Santa Gracia	B horizon	T1	Biocrust	2	0.804823	0.167749	0.0216406	0.931413	0.046464	0.560975	0.371	0.726	1.716	0.031	0.059	0.147	6.19	0.1	1.22178	0.473703	2.33173	1.06916	4.44722	n.d.
	Santa Gracia	B horizon	T1	Biocrust	3	0.749057	0.215049	0.0304419	0.876075	0.0447724	0.476137	0.313	0.556	1.295	0.023	0.047	0.105	6		2.30503	n.d.	1.86286	0.887471	3.07949	n.d.
	Santa Gracia	B horizon	T1	Plant	1	0.743117	0.224237	0.0258865	0.870665	0.035172	0.41188	0.358	0.712	1.421	0.027	0.06	0.117	6.2	13.6	1.39458	0.195381	2.24419	0.310924	2.99268	n.d.
	Santa Gracia	B horizon	T1	Plant	2	0.613975	0.338371	0.0389194	0.743017	0.0440597	0.502142	0.277	0.754	1.693	0.017	0.061	0.143	6.6	3.6	1.21539	0.20934	2.37942	0.313089	3.32072	n.d.
	Santa Gracia	B horizon	T1	Plant	3	0.652403	0.294643	0.0440625	0.779759	0.030506	0.436139	0.256	0.665	1.394	0.02	0.054	0.101	6.17	0.5	0.945411	0.166386	2.33905	0.233271	2.83435	n.d.
	Santa Gracia	B horizon	T2	Sterile	1	--	--	--	--	--	--	--	--	--	--	--	--	6.65	44.4	0.786804	0.82123	1.86735	0.374548	3.24136	n.d.
	Santa Gracia	B horizon	T2	Sterile	2	--	--	--	--	--	--	--	--	--	--	--	--	6.55	23.1	0.835099	n.d.	2.70812	0.569927	2.38416	n.d.
	Santa Gracia	B horizon	T2	Sterile	3	--	--	--	--	--	--	--	--	--	--	--	--	6.36	44.1	0.541874	n.d.	1.59544	0.374753	2.51902	n.d.
	Santa Gracia	B horizon	T2	InSitu	1	--	--	--	--	--	--	--	--	--	--	--	--	6.38	22.9	0.822499	1.08006	1.51008	0.755674	3.34432	n.d.
	Santa Gracia	B horizon	T2	InSitu	2	--	--	--	--	--	--	--	--	--	--	--	--	6.08	22.5	0.852813	0.521146	1.48548	2.98967	3.7657	n.d.
	Santa Gracia	B horizon	T2	InSitu	3	--	--	--	--	--	--	--	--	--	--	--	--	6.5	17.5	0.720779	0.564311	1.6831	2.95284	2.79084	n.d.
	Santa Gracia	B horizon	T2	Biocrust	1	--	--	--	--	--	--	--	--	--	--	--	--	6.56	27.5	2.01794	3.36941	1.62823	0.45194	3.41834	n.d.
	Santa Gracia	B horizon	T2	Biocrust	2	--	--	--	--	--	--	--	--	--	--	--	--	6.61	417	41.9198	0.656995	1.25724	0.511032	22.9752	n.d.
	Santa Gracia	B horizon	T2	Biocrust	3	--	--	--	--	--	--	--	--	--	--	--	--	6.09	288	37.7945	n.d.	1.00277	0.389827	17.5431	n.d.
	Santa Gracia	B horizon	T2	Plant	1	--	--	--	--	--	--	--	--	--	--	--	--	7.03	32.7	1.20384	n.d.	1.57614	0.256753	2.87777	n.d.
	Santa Gracia	B horizon	T2	Plant	2	--	--	--	--	--	--	--	--	--	--	--	--	7.21	32.1	0.987368	n.d.	1.59759	0.125137	3.02105	n.d.
	Santa Gracia	B horizon	T2	Plant	3	--	--	--	--	--	--	--	--	--	--	--	--	7.31	31	3.4772	n.d.	2.1061	0.117293	5.55234	n.d.
	Santa Gracia	B horizon	T3	Sterile	1	0.775046	0.191734	0.0332205	0.901854	0.0485866	0.603998	0.343	0.328	1.581	0.03	0.028	0.137	6.61	34.4	1.57207	4.47692	3.18669	0.22928	6.4464	n.d.
	Santa Gracia	B horizon	T3	Sterile	2	0.726089	0.229892	0.0440188	0.852846	0.0396918	0.476187	0.244	0.642	1.466	0.021	0.055	0.124	6.3	54.3	0.841974	0.465187	2.02636	0.111596	2.03237	n.d.
	Santa Gracia	B horizon	T3	Sterile	3	0.741676	0.220194	0.0381304	0.868755	0.0427762	0.499044	0.242	0.64	1.53	0.023	0.056	0.133	6.74	0.2	0.929199	1.1292	2.03631	0.733455	3.03983	n.d.
	Santa Gracia	B horizon	T3	InSitu	1	0.67703	0.282975	0.0399953	0.805589	0.0480294	0.584115	0.292	0.725	1.504	0.027	0.062	0.124	6.02	30.4	12.9169	11.7843	1.77345	0.763074	2.20999	n.d.
	Santa Gracia	B horizon	T3	InSitu	2	0.719118	0.247743	0.0331396	0.847419	0.0411796	0.527145	0.343	0.678	1.418	0.03	0.06	0.12	6.14	14.6	0.737196	n.d.	1.80523	0.599212	2.7091	n.d.
	Santa Gracia	B horizon	T3	InSitu	3	0.669247	0.281103	0.0496506	0.796805	0.0413446	0.52806	0.315	0.538	1.426	0.027	0.047	0.117	6.24	16.2	0.614779	0.479356	1.72381	1.29929	2.19114	n.d.
	Santa Gracia	B horizon	T3	Biocrust	1	0.708101	0.2565	0.0353991	0.836411	0.0293236	0.35212	0.291	0.677	1.467	0.025	0.06	0.126	6.4	0.3	54.7794	1.27056	1.33953	0.350366	24.856	n.d.
	Santa Gracia	B horizon	T3	Biocrust	2	0.631574	0.326945	0.0414814	0.761152	0.0213918	0.378397	0.258	0.728	1.648	0.024	0.065	0.146	6.43	0.3	122.77	1.39565	0.630695	0.119642	54.4472	n.d.
	Santa Gracia	B horizon	T3	Biocrust	3	0.706778	0.268129	0.0250933	0.836411	0.0245247	0.415093	0.266	0.756	1.589	0.024	0.068	0.139	6.62	4.9	56.499	1.21962	0.681002	1.52176	19.8471	n.d.
	Santa Gracia	B horizon	T3	Plant	1	0.741702	0.230009	0.0282895	0.870011	0.047289	0.522811	0.368	0.672	1.546	0.033	0.06	0.136	6.35	39.6	7.82668	n.d.	1.89237	0.180146	6.39755	n.d.
	Santa Gracia	B horizon	T3	Plant	2	0.827126	0.151466	0.0214077	0.954031	0.0242789	0.405137	0.35	0.793	1.673	0.034	0.068	0.142	6.45	36.4	2.37247	0.548323	2.9457	0.406983	3.93106	n.d.
	Santa Gracia	B horizon	T3	Plant	3	0.70406	0.25386	0.04208	0.831642	0.0355842	0.466751	0.228	0.499	1.22	0.023	0.046	0.105	6.35	35.2	2.52542	0.478697	2.12161	0.238277	4.20267	n.d.
	-- = not measured
	n.d. = not determined

## Sheet: Table S3
	Table S3. Bacterial gene copy numbers and diversity indices in Pan de Azucar and Santa Gracia in four-time points of the soil manipulation experiment. The bacterial abundance data represent mean values ± standard deviations. Time is represented by T0 (original soil sample), T1 (2 weeks), T2 (12 weeks), and T3 (16 weeks).
	Site	Horizon	Time	Treatment	Replicate	Ø 16S rRNA bacterial gene copy numbers
									Observed species	Chao1	Shannon index	Evenness
	Pan de Azúcar	A horizon	T0	Original	1	1.43667e+07	±	808290	1176	1336	6.01122	0.850259
	Pan de Azúcar	A horizon	T0	Original	2	2.36333e+07	±	907377	1162	1466.94	5.70506	0.808322
	Pan de Azúcar	A horizon	T1	InSitu	1	2.82333e+07	±	9.1697e+06	1155	1355.71	5.72273	0.811521
	Pan de Azúcar	A horizon	T1	InSitu	2	4.95333e+07	±	1.0116e+06	1254	1583.76	5.70053	0.799054
	Pan de Azúcar	A horizon	T1	InSitu	3	49300000	±	1000000	1306	1563.01	5.93592	0.827338
	Pan de Azúcar	A horizon	T1	Biocrust	1	4.64667e+07	±	642910	1028	1104.99	5.71288	0.823731
	Pan de Azúcar	A horizon	T1	Biocrust	2	4.93333e+07	±	2.37978e+06	1324	1618.62	5.84159	0.81264
	Pan de Azúcar	A horizon	T1	Biocrust	3	70200000	±	1.34536e+06	1204	1527.63	5.68754	0.801807
	Pan de Azúcar	A horizon	T1	Plant	1	62000000	±	3.95095e+06	1315	1613.06	5.85722	0.815587
	Pan de Azúcar	A horizon	T1	Plant	2	5.74667e+07	±	1.00167e+06	1205	1450.29	5.65946	0.797754
	Pan de Azúcar	A horizon	T1	Plant	3	41300000	±	173205	1332	1613.29	5.78234	0.803724
	Pan de Azúcar	A horizon	T2	InSitu	1	4.05667e+07	±	1.70392e+06	1220	1575.07	5.35709	0.753818
	Pan de Azúcar	A horizon	T2	InSitu	2	4.53667e+07	±	1.59478e+06	1166	1497.96	5.26741	0.74595
	Pan de Azúcar	A horizon	T2	InSitu	3	37000000	±	2.96985e+06	1040	1275.36	5.21216	0.750277
	Pan de Azúcar	A horizon	T2	Biocrust	1	36300000	±	1.13578e+06	1134	1468.46	5.2801	0.750707
	Pan de Azúcar	A horizon	T2	Biocrust	2	4.36333e+07	±	5.97188e+06	1257	1594.32	5.85707	0.820723
	Pan de Azúcar	A horizon	T2	Biocrust	3	6.14333e+07	±	2.15484e+06	1231	1676.31	5.44569	0.765319
	Pan de Azúcar	A horizon	T2	Plant	1	36700000	±	1.15326e+06	1215	1656.03	5.2832	0.743851
	Pan de Azúcar	A horizon	T2	Plant	2	31700000	±	2.25389e+06	1307	1748.95	5.59837	0.780207
	Pan de Azúcar	A horizon	T2	Plant	3	4.32333e+07	±	5.25959e+06	1107	1331.66	5.4226	0.773617
	Pan de Azúcar	A horizon	T3	InSitu	1	44500000	±	2100000	1174	1469.66	5.38779	0.762261
	Pan de Azúcar	A horizon	T3	InSitu	2	37600000	±	1.11355e+06	1225	1571.41	5.62062	0.790446
	Pan de Azúcar	A horizon	T3	InSitu	3	4.69333e+07	±	493288	1170	1524.61	5.51772	0.78102
	Pan de Azúcar	A horizon	T3	Biocrust	1	4.82333e+07	±	896289	1200	1587.02	5.70476	0.804611
	Pan de Azúcar	A horizon	T3	Biocrust	2	5.34667e+07	±	2.15019e+06	1334	1731.85	5.94765	0.82653
	Pan de Azúcar	A horizon	T3	Biocrust	3	50400000	±	793725	1176	1395.49	5.61724	0.794532
	Pan de Azúcar	A horizon	T3	Plant	1	43500000	±	3.30454e+06	1329	1832.11	5.61966	0.781356
	Pan de Azúcar	A horizon	T3	Plant	2	5.31333e+07	±	665833	1242	1625.81	5.62317	0.789275
	Pan de Azúcar	A horizon	T3	Plant	3	4.33333e+07	±	945163	1259	1612.51	5.58272	0.782105
	Pan de Azúcar	B horizon	T0	Original	1	818667	±	89812.8	1383	1580.16	6.20587	0.858111
	Pan de Azúcar	B horizon	T0	Original	2	841667	±	116070	1754	2210.17	6.17635	0.826859
	Pan de Azúcar	B horizon	T1	InSitu	1	901000	±	126574	1345	1500.19	6.31131	0.876066
	Pan de Azúcar	B horizon	T1	InSitu	2	928667	±	135486	1382	1635.58	6.05666	0.837564
	Pan de Azúcar	B horizon	T1	InSitu	3	790500	±	3535.53	1225	1372.49	6.16993	0.867698
	Pan de Azúcar	B horizon	T1	Biocrust	1	1.86667e+06	±	64291	1067	1102.25	6.16982	0.884866
	Pan de Azúcar	B horizon	T1	Biocrust	2	1.76667e+06	±	50332.2	1256	1446.4	6.22736	0.872707
	Pan de Azúcar	B horizon	T1	Biocrust	3	1.25667e+06	±	155027	1390	1569.22	6.21439	0.85869
	Pan de Azúcar	B horizon	T1	Plant	1	1.04533e+06	±	60871.4	1260	1450.89	6.18337	0.866155
	Pan de Azúcar	B horizon	T1	Plant	2	1910000	±	194679	1055	1196.8	5.68528	0.816698
	Pan de Azúcar	B horizon	T1	Plant	3	1580000	±	186815	1167	1257.03	6.19695	0.877482
	Pan de Azúcar	B horizon	T2	InSitu	1	278333	±	36828.4	854	1002.7	4.80157	0.711351
	Pan de Azúcar	B horizon	T2	InSitu	2	4160000	±	337787	930	1150.64	4.86201	0.71132
	Pan de Azúcar	B horizon	T2	InSitu	3	1.64667e+06	±	75718.8	550	564.258	4.06804	0.644706
	Pan de Azúcar	B horizon	T2	Biocrust	1	419333	±	33126	1051	1231.75	5.65868	0.813321
	Pan de Azúcar	B horizon	T2	Biocrust	2	406000	±	19672.3	952	1020.85	5.63537	0.821655
	Pan de Azúcar	B horizon	T2	Biocrust	3	963667	±	20792.6	1108	1336.08	5.58786	0.797092
	Pan de Azúcar	B horizon	T2	Plant	1	344667	±	40004.2	901	978.222	5.63629	0.828439
	Pan de Azúcar	B horizon	T2	Plant	2	853000	±	349996	988	1140.37	5.58379	0.809752
	Pan de Azúcar	B horizon	T2	Plant	3	1155000	±	7071.07	823	973.389	4.71876	0.702933
	Pan de Azúcar	B horizon	T3	InSitu	1	1330000	±	78102.5	836	922.093	4.98477	0.740831
	Pan de Azúcar	B horizon	T3	InSitu	2	413000	±	5567.76	735	879.827	4.57468	0.693147
	Pan de Azúcar	B horizon	T3	InSitu	3	1.86333e+06	±	122202	853	1025.2	4.51109	0.668432
	Pan de Azúcar	B horizon	T3	Biocrust	1	1.28667e+06	±	47258.2	1019	1171.76	5.75544	0.830922
	Pan de Azúcar	B horizon	T3	Biocrust	2	1312000	±	880791	935	1037.8	5.50429	0.804657
	Pan de Azúcar	B horizon	T3	Biocrust	3	256000	±	11313.7	819	930.462	5.40724	0.806078
	Pan de Azúcar	B horizon	T3	Plant	1	1.14667e+06	±	70237.7	913	1091.9	5.09708	0.74773
	Pan de Azúcar	B horizon	T3	Plant	2	1.00767e+06	±	124797	955	1141.48	5.02873	0.732868
	Pan de Azúcar	B horizon	T3	Plant	3	1.17667e+06	±	113725	962	1147.45	5.46328	0.795351
	Santa Gracia	A horizon	T0	Original	1	559000000	±	1.00333e+07	3373	4896.97	7.42132	0.913555
	Santa Gracia	A horizon	T0	Original	2	457400000	±	1.01702e+08	3027	4025.83	7.34544	0.916424
	Santa Gracia	A horizon	T1	InSitu	1	417000000	±	1.94679e+07	3184	4426.08	7.38031	0.915002
	Santa Gracia	A horizon	T1	InSitu	2	3.91667e+08	±	4.93288e+06	2900	4344.85	7.05156	0.884489
	Santa Gracia	A horizon	T1	InSitu	3	299000000	±	4000000	3070	4269.44	7.3192	0.911547
	Santa Gracia	A horizon	T1	Biocrust	1	4.94667e+08	±	1.70392e+07	2776	3617.11	7.18183	0.905795
	Santa Gracia	A horizon	T1	Biocrust	2	3.97333e+08	±	1.823e+07	3358	5097.98	7.40852	0.912481
	Santa Gracia	A horizon	T1	Biocrust	3	370000000	±	7.93725e+06	2923	4469.66	7.10139	0.889857
	Santa Gracia	A horizon	T1	Plant	1	594000000	±	1.9975e+07	3106	4497.06	7.26793	0.903849
	Santa Gracia	A horizon	T1	Plant	2	4.98667e+08	±	5.85947e+06	3050	4484.05	7.22686	0.90078
	Santa Gracia	A horizon	T1	Plant	3	3.86333e+08	±	1.16762e+07	3143	4654.97	7.29628	0.906041
	Santa Gracia	A horizon	T2	InSitu	1	3.48667e+08	±	2.0502e+07	3647	5421.65	7.48731	0.912902
	Santa Gracia	A horizon	T2	InSitu	2	2.24667e+08	±	2.51661e+06	3790	5990.68	7.62416	0.925248
	Santa Gracia	A horizon	T2	InSitu	3	3.01667e+08	±	4.16333e+06	3388	4767.69	7.48345	0.920701
	Santa Gracia	A horizon	T2	Biocrust	1	5.57333e+08	±	1.96554e+07	3666	5375.72	7.57578	0.923103
	Santa Gracia	A horizon	T2	Biocrust	2	472000000	±	1.92873e+07	3869	6056.55	7.67421	0.928997
	Santa Gracia	A horizon	T2	Biocrust	3	408000000	±	3.89744e+07	3479	5140.22	7.47204	0.916309
	Santa Gracia	A horizon	T2	Plant	1	4.50667e+08	±	4.54899e+07	3604	5426.62	7.54621	0.921416
	Santa Gracia	A horizon	T2	Plant	2	420000000	±	3.13209e+07	3722	5614.98	7.57215	0.92096
	Santa Gracia	A horizon	T2	Plant	3	483000000	±	3.83014e+07	3347	4582.29	7.49486	0.923487
	Santa Gracia	A horizon	T3	InSitu	1	1.70667e+08	±	9.29157e+06	3563	5227.91	7.44786	0.910679
	Santa Gracia	A horizon	T3	InSitu	2	2.00667e+08	±	3.92726e+07	3749	5890.04	7.60598	0.924262
	Santa Gracia	A horizon	T3	InSitu	3	243500000	±	3.53553e+06	3299	4775.73	7.46161	0.921031
	Santa Gracia	A horizon	T3	Biocrust	1	2.35333e+08	±	6.02771e+06	3639	5521.86	7.53193	0.918588
	Santa Gracia	A horizon	T3	Biocrust	2	2.96667e+08	±	1.32791e+07	3612	5305.92	7.50613	0.916274
	Santa Gracia	A horizon	T3	Biocrust	3	3.22667e+08	±	3.05505e+06	3451	4833.92	7.5318	0.924554
	Santa Gracia	A horizon	T3	Plant	1	3.88667e+08	±	3.07463e+07	3480	5564.98	7.21644	0.884933
	Santa Gracia	A horizon	T3	Plant	2	4.34333e+08	±	7.23418e+06	3603	5496.94	7.49815	0.915578
	Santa Gracia	A horizon	T3	Plant	3	2.92333e+08	±	3.21455e+06	3486	5214.22	7.35429	0.901647
	Santa Gracia	B horizon	T0	Original	1	142000000	±	1.07393e+07	3519	5062.47	7.50888	0.919538
	Santa Gracia	B horizon	T0	Original	2	203600000	±	4.54181e+07	3395	4676.31	7.49498	0.921886
	Santa Gracia	B horizon	T1	InSitu	1	87700000	±	400000	3526	5424.49	7.30064	0.893819
	Santa Gracia	B horizon	T1	InSitu	2	5.09333e+07	±	1.9218e+06	3366	5179.78	7.1681	0.88261
	Santa Gracia	B horizon	T1	InSitu	3	8.06667e+07	±	1.64418e+06	3872	6086.33	7.55908	0.914974
	Santa Gracia	B horizon	T1	Biocrust	1	9.10333e+07	±	1.10151e+06	2075	2281.79	6.68184	0.874848
	Santa Gracia	B horizon	T1	Biocrust	2	79600000	±	1.47309e+06	3615	5513.45	7.33443	0.895223
	Santa Gracia	B horizon	T1	Biocrust	3	8.31333e+07	±	5.10718e+06	3745	6079.37	7.47843	0.908881
	Santa Gracia	B horizon	T1	Plant	1	9.83333e+07	±	2.71539e+06	3815	6064.48	7.49695	0.909085
	Santa Gracia	B horizon	T1	Plant	2	84000000	±	3.48712e+06	3674	5596.09	7.5565	0.920511
	Santa Gracia	B horizon	T1	Plant	3	8.89333e+07	±	1.07156e+07	3046	4049.67	7.21385	0.899305
	Santa Gracia	B horizon	T2	InSitu	1	7.65667e+07	±	3.54448e+06	3475	5379.69	7.2978	0.895068
	Santa Gracia	B horizon	T2	InSitu	2	5.18333e+07	±	585947	3653	5604.65	7.28468	0.888018
	Santa Gracia	B horizon	T2	InSitu	3	58600000	±	1.45258e+06	2536	2900.22	7.11932	0.908269
	Santa Gracia	B horizon	T2	Biocrust	1	98800000	±	3.4176e+06	4029	6584.41	7.53508	0.907702
	Santa Gracia	B horizon	T2	Biocrust	2	6.16333e+07	±	2.44199e+06	3461	4844.64	7.45809	0.91518
	Santa Gracia	B horizon	T2	Biocrust	3	110000000	±	4.3589e+06	3832	6483.1	7.35159	0.890979
	Santa Gracia	B horizon	T2	Plant	1	116000000	±	1.41421e+06	3370	4768.06	7.30665	0.899538
	Santa Gracia	B horizon	T2	Plant	2	95500000	±	3.18198e+07	3590	5487.29	7.35371	0.898338
	Santa Gracia	B horizon	T2	Plant	3	74350000	±	1.62635e+06	3769	6044.44	7.405	0.899258
	Santa Gracia	B horizon	T3	InSitu	1	8.41667e+07	±	3.06649e+06	3569	4812.56	7.57559	0.926107
	Santa Gracia	B horizon	T3	InSitu	2	6.69667e+07	±	1.87705e+06	3951	6319.48	7.52674	0.908837
	Santa Gracia	B horizon	T3	InSitu	3	7.08667e+07	±	986577	3673	5607.27	7.47018	0.910024
	Santa Gracia	B horizon	T3	Biocrust	1	94200000	±	1.83303e+06	3700	5906.25	7.40852	0.901709
	Santa Gracia	B horizon	T3	Biocrust	2	3.30667e+07	±	513160	3103	4452.58	7.14762	0.888994
	Santa Gracia	B horizon	T3	Biocrust	3	9.90333e+07	±	1.95021e+06	3610	6086.39	7.3282	0.894615
	Santa Gracia	B horizon	T3	Plant	1	75600000	±	529150	3792	5398.25	7.6162	0.924224
	Santa Gracia	B horizon	T3	Plant	2	114000000	±	8.18535e+06	3940	6378.32	7.50269	0.906238
	Santa Gracia	B horizon	T3	Plant	3	97600000	±	1.1253e+07	3996	6075.47	7.70122	0.928635

## Sheet: Table S4
	Table S4. List of total amplicon sequence variants (ASVs) per sample. Sequence data was obtained by Illumina MiSeq amplicon sequencing of 16S rRNA gene fragments. Biological replicates are indicated. Time is represented by T0 (original soil sample), T1 (2 weeks), T2 (12 weeks) and T3 (16 weeks).
	Site	Horizon	Time	Treatment	Replicate	input	filtered	denoisedF	denoisedR	merged	nonchim
	Pan de Azúcar	A horizon	T0	Original	1	115068	72009	71284	69601	64123	63802
	Pan de Azúcar	A horizon	T0	Original	2	210513	139316	138533	137022	128136	126887
	Pan de Azúcar	A horizon	T1	InSitu	1	148034	68619	68311	67867	63588	63468
	Pan de Azúcar	A horizon	T1	InSitu	2	162421	89772	89317	88879	85482	85333
	Pan de Azúcar	A horizon	T1	InSitu	3	162281	79559	78516	78286	74014	73816
	Pan de Azúcar	A horizon	T1	Biocrust	1	59528	30462	30183	29930	28198	28175
	Pan de Azúcar	A horizon	T1	Biocrust	2	155396	86705	86301	85850	82277	82124
	Pan de Azúcar	A horizon	T1	Biocrust	3	177111	93836	93273	92857	88982	88782
	Pan de Azúcar	A horizon	T1	Plant	1	185195	100946	100101	99745	95576	95213
	Pan de Azúcar	A horizon	T1	Plant	2	122445	66803	66361	65967	63136	63058
	Pan de Azúcar	A horizon	T1	Plant	3	135811	76120	75728	75287	72147	72031
	Pan de Azúcar	A horizon	T2	InSitu	1	177762	107170	106862	106367	104025	103944
	Pan de Azúcar	A horizon	T2	InSitu	2	185236	117690	117346	116921	114385	114253
	Pan de Azúcar	A horizon	T2	InSitu	3	99903	58567	58286	58004	56443	56215
	Pan de Azúcar	A horizon	T2	Biocrust	1	131832	79241	78920	78606	76621	76538
	Pan de Azúcar	A horizon	T2	Biocrust	2	145385	82658	82264	81889	79435	79385
	Pan de Azúcar	A horizon	T2	Biocrust	3	173084	108303	107715	107340	104606	104188
	Pan de Azúcar	A horizon	T2	Plant	1	188418	100128	99589	99184	96204	95721
	Pan de Azúcar	A horizon	T2	Plant	2	193134	121334	120731	120345	117342	116912
	Pan de Azúcar	A horizon	T2	Plant	3	108853	53857	53382	53215	50667	50236
	Pan de Azúcar	A horizon	T3	InSitu	1	174514	98161	97244	97064	93907	93015
	Pan de Azúcar	A horizon	T3	InSitu	2	210431	124240	123630	123138	120273	120099
	Pan de Azúcar	A horizon	T3	InSitu	3	135442	81327	80410	80278	77358	76748
	Pan de Azúcar	A horizon	T3	Biocrust	1	224611	122304	121654	121210	117930	117565
	Pan de Azúcar	A horizon	T3	Biocrust	2	186450	121976	121187	120846	117669	117332
	Pan de Azúcar	A horizon	T3	Biocrust	3	112128	57565	57128	56904	54504	54437
	Pan de Azúcar	A horizon	T3	Plant	1	215284	143621	142925	142541	139298	138883
	Pan de Azúcar	A horizon	T3	Plant	2	191542	106957	106369	106000	103031	102718
	Pan de Azúcar	A horizon	T3	Plant	3	163684	101025	100541	100152	97321	97168
	Pan de Azúcar	B horizon	T0	Original	1	128382	85657	85245	83303	78204	77711
	Pan de Azúcar	B horizon	T0	Original	2	184450	127708	127016	124900	116039	115193
	Pan de Azúcar	B horizon	T1	InSitu	1	113221	60874	60603	60291	57995	57921
	Pan de Azúcar	B horizon	T1	InSitu	2	137592	75225	74786	74465	71155	70997
	Pan de Azúcar	B horizon	T1	InSitu	3	131697	76960	76722	76288	74094	74003
	Pan de Azúcar	B horizon	T1	Biocrust	1	42079	22978	22829	22646	21505	21477
	Pan de Azúcar	B horizon	T1	Biocrust	2	144073	78735	78461	78055	75565	75525
	Pan de Azúcar	B horizon	T1	Biocrust	3	150634	83431	82986	82508	78632	78185
	Pan de Azúcar	B horizon	T1	Plant	1	134463	77291	77048	76642	74571	74379
	Pan de Azúcar	B horizon	T1	Plant	2	114459	58116	57925	57543	55542	55494
	Pan de Azúcar	B horizon	T1	Plant	3	75687	39100	38908	38686	37018	37003
	Pan de Azúcar	B horizon	T2	InSitu	1	125376	71252	71075	70768	69515	69487
	Pan de Azúcar	B horizon	T2	InSitu	2	174710	81044	80867	80465	79179	79127
	Pan de Azúcar	B horizon	T2	InSitu	3	37873	18749	18619	18469	17830	17823
	Pan de Azúcar	B horizon	T2	Biocrust	1	166008	91894	91653	91221	89655	89606
	Pan de Azúcar	B horizon	T2	Biocrust	2	1203	659	637	613	553	553
	Pan de Azúcar	B horizon	T2	Biocrust	3	170172	96426	96244	95787	94208	94053
	Pan de Azúcar	B horizon	T2	Plant	1	78919	39304	39125	38972	37956	37920
	Pan de Azúcar	B horizon	T2	Plant	2	134287	74528	74400	73988	72691	72639
	Pan de Azúcar	B horizon	T2	Plant	3	104530	62176	62032	61823	60680	60639
	Pan de Azúcar	B horizon	T3	InSitu	1	72671	37994	37719	37583	36335	36289
	Pan de Azúcar	B horizon	T3	InSitu	2	126315	81559	81459	81112	80335	80333
	Pan de Azúcar	B horizon	T3	InSitu	3	163422	83182	83031	82603	81306	81262
	Pan de Azúcar	B horizon	T3	Biocrust	1	137347	79005	78853	78454	76944	76895
	Pan de Azúcar	B horizon	T3	Biocrust	2	84315	46185	45799	45599	44239	44230
	Pan de Azúcar	B horizon	T3	Biocrust	3	117766	69068	68896	68562	67360	67177
	Pan de Azúcar	B horizon	T3	Plant	1	105557	54846	54673	54348	53110	53057
	Pan de Azúcar	B horizon	T3	Plant	2	157408	93231	93062	92685	91339	91303
	Pan de Azúcar	B horizon	T3	Plant	3	179866	105570	105311	104860	103100	103033
	Santa Gracia	A horizon	T0	Original	1	249055	171709	169790	165926	149786	146980
	Santa Gracia	A horizon	T0	Original	2	123739	85895	85018	82621	74496	73722
	Santa Gracia	A horizon	T1	InSitu	1	152478	128904	127092	127201	119504	118517
	Santa Gracia	A horizon	T1	InSitu	2	157042	139427	138104	138176	131455	130350
	Santa Gracia	A horizon	T1	InSitu	3	149568	125068	120181	121600	110518	108353
	Santa Gracia	A horizon	T1	Biocrust	1	82567	70459	67678	68416	62195	61208
	Santa Gracia	A horizon	T1	Biocrust	2	212249	184591	181542	181979	171438	169481
	Santa Gracia	A horizon	T1	Biocrust	3	193430	170684	167493	168220	157993	156074
	Santa Gracia	A horizon	T1	Plant	1	178492	153190	148680	149771	138304	135593
	Santa Gracia	A horizon	T1	Plant	2	132726	114040	111646	112208	104857	103708
	Santa Gracia	A horizon	T1	Plant	3	156578	137068	134767	135183	127000	125499
	Santa Gracia	A horizon	T2	InSitu	1	182766	157422	155152	155395	147094	145943
	Santa Gracia	A horizon	T2	InSitu	2	199673	173944	171946	172065	163717	162600
	Santa Gracia	A horizon	T2	InSitu	3	92199	78299	75887	76633	70473	69809
	Santa Gracia	A horizon	T2	Biocrust	1	126225	109541	106557	107350	99325	98227
	Santa Gracia	A horizon	T2	Biocrust	2	169753	145494	140918	142126	131523	129990
	Santa Gracia	A horizon	T2	Biocrust	3	166383	145162	142082	142891	133795	132297
	Santa Gracia	A horizon	T2	Plant	1	169694	140054	135259	136435	125779	123979
	Santa Gracia	A horizon	T2	Plant	2	208004	182186	176965	178475	166112	163551
	Santa Gracia	A horizon	T2	Plant	3	98510	78803	75498	76304	68799	67843
	Santa Gracia	A horizon	T3	InSitu	1	159882	136231	132678	133782	125067	124022
	Santa Gracia	A horizon	T3	InSitu	2	183977	158390	155760	156123	147805	146707
	Santa Gracia	A horizon	T3	InSitu	3	104876	90731	88256	88925	82934	82324
	Santa Gracia	A horizon	T3	Biocrust	1	195885	163267	159672	160228	150709	149255
	Santa Gracia	A horizon	T3	Biocrust	2	161531	144533	141557	142200	134185	132924
	Santa Gracia	A horizon	T3	Biocrust	3	93339	77969	76628	76846	71419	70989
	Santa Gracia	A horizon	T3	Plant	1	185734	166532	162649	163701	154290	152556
	Santa Gracia	A horizon	T3	Plant	2	171422	142784	138808	139629	130058	128729
	Santa Gracia	A horizon	T3	Plant	3	134804	118065	116014	116348	109860	109131
	Santa Gracia	B horizon	T0	Original	1	219955	151723	149614	145344	127196	125483
	Santa Gracia	B horizon	T0	Original	2	166334	114749	113372	110157	97666	96362
	Santa Gracia	B horizon	T1	InSitu	1	131846	110338	108410	108728	99906	98377
	Santa Gracia	B horizon	T1	InSitu	2	126413	105290	103718	103699	95906	94470
	Santa Gracia	B horizon	T1	InSitu	3	174544	150116	147993	148057	137264	135598
	Santa Gracia	B horizon	T1	Biocrust	1	30792	26008	25081	25271	21981	21600
	Santa Gracia	B horizon	T1	Biocrust	2	146485	124842	121880	122428	112039	110169
	Santa Gracia	B horizon	T1	Biocrust	3	180739	150147	148480	148327	138567	136740
	Santa Gracia	B horizon	T1	Plant	1	158855	135819	134263	134194	125139	123647
	Santa Gracia	B horizon	T1	Plant	2	136038	112122	110299	110212	101431	100415
	Santa Gracia	B horizon	T1	Plant	3	69773	57573	56139	56261	50632	49872
	Santa Gracia	B horizon	T2	InSitu	1	143682	119489	116770	117168	108008	106471
	Santa Gracia	B horizon	T2	InSitu	2	184948	136310	133506	133293	122348	120548
	Santa Gracia	B horizon	T2	InSitu	3	37672	29890	29255	29241	25565	25288
	Santa Gracia	B horizon	T2	Biocrust	1	210495	177146	174147	174468	162002	159480
	Santa Gracia	B horizon	T2	Biocrust	2	116667	95633	94452	94452	87168	86590
	Santa Gracia	B horizon	T2	Biocrust	3	220954	186118	183493	183594	171246	168673
	Santa Gracia	B horizon	T2	Plant	1	109345	87094	85119	85339	77295	75910
	Santa Gracia	B horizon	T2	Plant	2	177553	147580	143066	144046	130024	126578
	Santa Gracia	B horizon	T2	Plant	3	162236	138628	136703	136722	127261	125393
	Santa Gracia	B horizon	T3	InSitu	1	84695	67434	65841	66064	58921	58508
	Santa Gracia	B horizon	T3	InSitu	2	161805	139376	137606	137581	128613	127173
	Santa Gracia	B horizon	T3	InSitu	3	177957	142641	139933	140181	129708	128149
	Santa Gracia	B horizon	T3	Biocrust	1	149977	128618	125998	126433	116592	114950
	Santa Gracia	B horizon	T3	Biocrust	2	97331	80698	77567	78272	70013	68648
	Santa Gracia	B horizon	T3	Biocrust	3	179027	152341	150136	150124	140513	138588
	Santa Gracia	B horizon	T3	Plant	1	119435	98816	94465	95437	84313	83165
	Santa Gracia	B horizon	T3	Plant	2	191293	160886	156920	157715	144786	142456
	Santa Gracia	B horizon	T3	Plant	3	183588	153887	151750	151539	140424	139208

## Sheet: Table S5
	Table S5. Results of PERMANOVA analysis using a pairwise Adonis test based on Bray‐Curtis distances with 999 permutations for comparing bacterial community composition between sites, horizon, and time. Time is represented by T1 (2 weeks), T2 (12 weeks), and T3 (16 weeks).
		Df	SumOfSqs	R2	F	Pr(>F)
	Site	1	13.978	0.33578	57.629	0.001***
	Horizon	1	4.953	0.11898	30.746	0.001***
	Site:Horizon	1	4.656	0.11183	28.899	0.001***
	Pair comparison	Df	SumOfSqs	R2	F	Pr(>F)
	Pan de Azúcar A horizon – Pan de Azúcar B horizon	1	3.89662	0.277448	21.5031	0.006**
	Santa Gracia A horizon – Santa Gracia B horizon	1	5.71212	0.419791	40.517	0.006**
	Pan de Azúcar A horizon T1 – T2	1	1.36219	0.581186	22.2031	0.028*
	Pan de Azúcar A horizon T1 – T3	1	1.63468	0.572688	21.4433	0.028*
	Pan de Azúcar B horizon T1 – T2	1	1.2563	0.412933	11.2541	0.028*
	Pan de Azúcar B horizon T1 – T3	1	1.40912	0.419557	11.5651	0.028*
	Santa Gracia A horizon T1 – T3	1	0.949945	0.355762	8.83553	0.028*

## Sheet: Table S6
	Table S6. Relative abundances in % of dominant bacterial phyla in Pan de Azúcar and Santa Gracia in four-time points of the soil manipulation experiment. Time is represented by T1 (2 weeks), T2 (12 weeks), and T3 (16 weeks). Values represent the mean of biological triplicates.
	Study site	Horizon	Treatment	Time	Acidobacteriota	Actinobacteriota	Armatimonadota	Bacteroidota	Bdellovibrionota	Chloroflexi	Cyanobacteria	Deinococcota	Firmicutes	Gemmatimonadota	Myxococcota	nan	Patescibacteria	Planctomycetota	Proteobacteria	Verrucomicrobiota	Others
	Pan de Azúcar	A horizon	Original	T0	1.39412	34.4853	2.06765	3.14118	0.135294	12.9059	5.63529	2.5	0.0470588	17.7176	1.30588	3.47059	0.835294	3.64706	9.44118	1.18824	0.0823529
	Pan de Azúcar	A horizon	In situ	T1	1.98235	10.4824	2.36275	4.50392	0.780392	6.67647	9.58431	1.90784	0.992157	20.9882	2.27059	3.74118	1.36078	7.5	23.8255	0.676471	0.364706
	Pan de Azúcar	A horizon	Biocrust	T1	2.71765	11.7569	2.44118	4.84902	0.617647	7.35294	10.0569	1.52549	3.03137	19.9667	2.33725	3.3451	1.5	4.9549	22.3882	0.917647	0.241176
	Pan de Azúcar	A horizon	Plant	T1	2.43529	11.2373	2.79804	4.98627	0.747059	5.28039	11.6235	0.713725	0.280392	17.0765	2.47451	3.41961	1.52745	7.33333	27.1569	0.613725	0.296078
	Pan de Azúcar	A horizon	In situ	T2	8.25882	3.34902	2.58431	7.7902	1.1	2.09608	2.76863	0.482353	0.209804	5.66471	5.24902	2.1	1.17647	7.16078	41.8471	7.28431	0.878431
	Pan de Azúcar	A horizon	Biocrust	T2	7.02745	7.1	2.03137	6.75882	1.00784	4.3549	2.11373	1.29608	0.552941	8.69412	3.95098	2.18039	3.19804	10.8	35.8569	1.94314	1.13333
	Pan de Azúcar	A horizon	Plant	T2	4.76471	4.58824	3.6451	5.9902	0.847059	2.26275	1.6451	0.758824	0.607843	6.31569	4.7549	2.3	2.18039	9.05098	45.9196	3.33529	1.03333
	Pan de Azúcar	A horizon	In situ	T3	5.91765	6.81176	1.78235	9.3902	0.945098	2.2098	4.66275	1.19412	0.415686	4.71569	5.47843	2.49412	0.790196	6.84902	40.1627	4.91373	1.26667
	Pan de Azúcar	A horizon	Biocrust	T3	5.7098	7.3098	2.24902	8.56471	0.858824	3.81569	3.33922	1.42941	0.862745	8.71569	3.38431	2.16471	3.22353	10.4333	34.1843	2.15882	1.59608
	Pan de Azúcar	A horizon	Plant	T3	12.6922	2.6451	3.11569	6.54118	0.527451	2.84314	3.12157	0.717647	0.586275	3.89804	4.18824	2.22745	2.54314	15.5118	30.7353	6.79804	1.30784
	Pan de Azúcar	B horizon	Original	T0	3.58529	51.5294	0.958824	1.92647	0.129412	11.6735	0.747059	0.5	0.755882	4.50294	1.27647	1.28529	0.708824	3.62059	13.6794	2.77353	0.347059
	Pan de Azúcar	B horizon	In situ	T1	1.54118	21.0314	2.37843	5.4098	0.821569	9.11569	6	1.01765	1.87255	13.5314	3.54706	3.62941	1.79412	6.22353	20.9863	0.645098	0.454902
	Pan de Azúcar	B horizon	Biocrust	T1	2.43333	18.6059	2.11176	4.99804	0.741176	10.2294	4.05686	1.18824	2.12157	11.1431	3.81373	4.97255	2.56667	7.15686	21.5431	1.40784	0.909804
	Pan de Azúcar	B horizon	Plant	T1	1.05098	19.2843	1.7902	7.00588	0.976471	8.50588	3.37059	1.41373	5.8098	12.0902	3.13725	4.53333	2.7902	5.26078	21.9529	0.494118	0.533333
	Pan de Azúcar	B horizon	In situ	T2	2.47059	7.74706	1.94118	2.72157	1.24902	3.37843	2.89216	0.639216	26.0627	7.37647	2.21176	2.08039	3.84706	9.62549	23.6569	0.415686	1.68431
	Pan de Azúcar	B horizon	Biocrust	T2	2.11765	11.1843	2.1	5.22941	0.962745	7.32353	3.86471	5.66471	11.449	10.5608	2.29412	5.45294	3.04902	9.49804	16.5549	0.633333	2.06078
	Pan de Azúcar	B horizon	Plant	T2	1.94706	10.4255	1.6902	4.86863	0.909804	5.03725	6.35882	3.6902	14.3235	9.00588	1.8549	3.53333	3.48824	9.36863	21.0569	0.429412	2.01176
	Pan de Azúcar	B horizon	In situ	T3	1.5	14.1745	1.76863	3.27647	1.28039	2.65294	1.35098	0.3	16.2196	8.76275	2.15686	1.71176	3.34314	5.30392	33.2824	0.501961	2.41373
	Pan de Azúcar	B horizon	Biocrust	T3	2.03137	12.9157	1.67843	5.65098	0.721569	6.88431	5.10392	4.33333	9.29216	8.82941	2.14314	4.71569	3.76471	8.71569	21.0549	0.486275	1.67843
	Pan de Azúcar	B horizon	Plant	T3	1.07647	12.0529	0.878431	5.37451	1.0902	3.00196	7.48431	1.93529	11.8902	10.8059	2.04314	2.33529	3.09608	6.30588	28.8059	0.34902	1.47451
	Santa Gracia	A horizon	Original	T0	17.7059	14.0088	1.04118	9.54118	0.3	4.8	0.602941	0.00588235	0.591176	2.20882	1.82353	0.376471	0.429412	20.6735	19.6529	5.59412	0.644118
	Santa Gracia	A horizon	In situ	T1	10.2706	6.3098	0.990196	16.3686	0.809804	2.22745	0.786275	0.00392157	1.52157	3.17843	2	0.513725	0.288235	13.5686	33.6706	6.70784	0.784314
	Santa Gracia	A horizon	Biocrust	T1	11.1412	6.12941	0.923529	18.551	0.927451	2.22941	0.788235	0.00196078	0.405882	2.77059	2.4	0.431373	0.5	11.4784	32.2137	8.42941	0.678431
	Santa Gracia	A horizon	Plant	T1	11.5333	8.3098	1.09804	15.9627	0.647059	2.28824	2.32157	0.00196078	0.747059	3.26471	2.28627	0.333333	0.343137	13.2745	29.9333	6.90196	0.752941
	Santa Gracia	A horizon	In situ	T2	13.1471	10.1255	1.16667	9.97843	0.935294	6.88039	1.86275	0.00392157	0.547059	4.11961	6.61569	0.645098	0.843137	10.8059	25.1902	5.47255	1.66078
	Santa Gracia	A horizon	Biocrust	T2	18.1706	7.72353	0.998039	9.85882	0.731373	6.81569	1.19608	0	0.386275	3.2451	4.89804	0.588235	0.880392	16.2392	21.1922	6.01176	1.06471
	Santa Gracia	A horizon	Plant	T2	16.3725	8.41176	1.68627	9.81569	0.396078	6.85882	1.5902	0.00392157	0.721569	4.27843	4.59412	0.407843	1.47647	13.3059	23.4235	5.48824	1.16863
	Santa Gracia	A horizon	In situ	T3	11.7745	8.48824	1.03529	10.7255	1.41373	7.8451	0.82549	0.00196078	1.54118	3.22745	7.61176	0.711765	0.87451	8.77843	27.8176	5.00784	2.31961
	Santa Gracia	A horizon	Biocrust	T3	18.3647	7.12941	1.0451	11.3294	0.678431	9.50196	0.770588	0	0.403922	3.46078	5.72353	0.472549	1.55098	11.8039	21.049	5.47843	1.23725
	Santa Gracia	A horizon	Plant	T3	16.0686	5.34706	1.13137	8.51373	0.537255	9.45686	4.03333	0	1.2098	3.01569	4.55098	0.65098	1.18431	14.5961	21.398	6.61569	1.6902
	Santa Gracia	B horizon	Original	T0	18.2735	25.6735	1.10882	5.22059	0.247059	4.87941	0.108824	0	2.37941	4	2.17353	1.02059	0.482353	6.07941	17.3647	9.32353	1.66471
	Santa Gracia	B horizon	In situ	T1	30.6804	10.0627	1.00784	4.91569	0.311765	6.03922	0.341176	0	1.05882	5.17451	1.75294	0.521569	0.837255	11.6216	15.9373	8.15882	1.57843
	Santa Gracia	B horizon	Biocrust	T1	30.2667	7.35294	0.845098	4.95098	0.460784	5.06667	0.266667	0	0.988235	3.79412	1.66863	0.456863	1.14118	10.4373	16.8176	13.798	1.68824
	Santa Gracia	B horizon	Plant	T1	25.6392	9.91373	1.03529	6.02157	0.445098	6.81569	0.266667	0	1.51961	5.56078	2.01373	0.521569	1.62157	8.01176	18.4275	10.3275	1.85882
	Santa Gracia	B horizon	In situ	T2	29.9373	6.1098	1.3	5.95882	0.586275	6.89804	0.707843	0	0.982353	3.1549	1.76078	0.480392	0.933333	13.7647	13.0373	12.3471	2.04118
	Santa Gracia	B horizon	Biocrust	T2	24.4196	11.5725	1.02353	5.07843	0.55098	7.63529	0.852941	0.00392157	1.61961	4.53725	1.58431	0.821569	2.97843	9.18824	15.7451	10.9471	1.44118
	Santa Gracia	B horizon	Plant	T2	34.302	7.51176	1.5098	4.06275	0.345098	8.02745	0.752941	0	1.00196	3.08431	1.06863	0.629412	1.74902	13.0686	9.90196	11.4627	1.52157
	Santa Gracia	B horizon	In situ	T3	23.3137	9.72745	1.67647	4.4098	0.670588	7.62157	0.421569	0	1.3549	5.66078	3.49608	0.743137	1.62941	10.8627	16.8863	9.36078	2.16471
	Santa Gracia	B horizon	Biocrust	T3	29.5529	7.48824	1.08235	4.28627	0.339216	7.05686	1.66667	0	1.08431	2.92941	1.09608	0.737255	5.2549	10.6059	12.4235	13.2235	1.17255
	Santa Gracia	B horizon	Plant	T3	21.5941	10.449	0.819608	7.42745	0.707843	6.02549	0.572549	0	1.97451	6.10392	2.73922	0.792157	3.18824	8.63725	17.4941	9.3	2.17451

## Sheet: Table S7
	Table S7. Predicted metabolic functions of bacteria using FAPROTAX at four times of the soil manipulation experiment. The data based on ASV occurrence (number of ASVs capable for each function) was derived from Pan de Azúcar and Santa Gracia soil samples. Time is represented by T0 (original soil sample), T1 (2 weeks), T2 (12 weeks), and T3 (16 weeks).
	Study site	Horizon	Treatment	Time	chemoheterotrophy	aerobic_chemoheterotrophy	nitrate_reduction	phototrophy	photoautotrophy	photosynthetic_cyanobacteria	oxygenic_photoautotrophy	chitinolysis	ureolysis	hydrocarbon_degradation	aromatic_compound_degradation	aromatic_hydrocarbon_degradation	aliphatic_non_methane_hydrocarbon_degradation	fermentation	nonphotosynthetic_cyanobacteria	predatory_or_exoparasitic	nitrogen_fixation	cellulolysis	animal_parasites_or_symbionts
	Pan de Azúcar	A horizon	Original	T0	15.3625	15.2375	6.10417	5.62083	5.62083	5.62083	5.62083	0.0291667	0.025	0.0125	0.229167	0	0	0.0541667	0.0833333	0.0625	0.0208333	0.0333333	0.0458333
	Pan de Azúcar	A horizon	In situ	T1	22.3639	13.2444	2.93333	3.63333	3.63333	3.63333	3.63333	8.90833	0.372222	0.00833333	0.0583333	0	0	0.0166667	5.79167	0.430556	0.297222	0.355556	0.00833333
	Pan de Azúcar	A horizon	Biocrust	T1	22.4	14.4472	3.50833	3.74722	3.74722	3.74722	3.74722	7.66111	0.280556	0.0472222	0.0861111	0.0138889	0.0138889	0.0305556	6.47222	0.355556	0.230556	0.369444	0.0194444
	Pan de Azúcar	A horizon	Plant	T1	25.625	15.2111	3.35278	6.95	6.95	6.95	6.95	10.075	0.658333	0.00277778	0.0722222	0	0	0.0333333	4.4	0.436111	0.561111	0.566667	0.00833333
	Pan de Azúcar	A horizon	In situ	T2	46.3972	36.4639	5.78611	2.53056	2.53056	2.53056	2.53056	4.26111	0.588889	0.119444	0.0305556	0.0194444	0.0194444	5.28889	0.388889	1.92222	0.0694444	0.633333	0.102778
	Pan de Azúcar	A horizon	Biocrust	T2	34.1361	29.2028	1.91389	1.31389	1.31389	1.31111	1.31111	4.11667	0.361111	0.205556	0.0222222	0	0	0.591667	0.916667	1.83333	0.0583333	0.483333	0.0277778
	Pan de Azúcar	A horizon	Plant	T2	44.9056	38.3472	2.45556	1.26944	1.26944	1.26667	1.26667	3.53056	0.761111	0.0944444	0.0861111	0.0694444	0.0694444	1.86667	0.461111	1.60556	0.0861111	0.402778	0.0638889
	Pan de Azúcar	A horizon	In situ	T3	41.5917	34.5333	2.68611	4.56944	4.41944	4.41944	4.41944	1.67778	0.658333	2.70278	2.79722	2.61667	2.61667	3.175	0.313889	2.61944	0.0444444	0.427778	0.0805556
	Pan de Azúcar	A horizon	Biocrust	T3	30.2889	26.5028	1.68889	2.575	2.575	2.56111	2.56111	2.00833	0.688889	2.36944	0.633333	0.522222	0.522222	0.875	0.869444	1.76667	0.025	0.341667	0.0694444
	Pan de Azúcar	A horizon	Plant	T3	29.2278	24.1583	2.5	2.97222	2.76111	2.76111	2.76111	1.375	0.680556	0.341667	0.338889	0.297222	0.297222	2.82222	0.463889	1.71944	0.0333333	0.452778	0.0833333
	Pan de Azúcar	B horizon	Original	T0	18.3417	17.3375	6.3125	0.633333	0.625	0.608333	0.608333	0.0458333	0.2125	0.445833	0.304167	0	0	1.1	0.2125	0.15	0.316667	0.0916667	1.0375
	Pan de Azúcar	B horizon	In situ	T1	22.5917	16.2306	3.67778	1.63611	1.625	1.625	1.625	4.33333	0.216667	1.65556	1.67778	1.55556	1.55556	0.288889	4.35	0.477778	0.180556	0.4	0.247222
	Pan de Azúcar	B horizon	Biocrust	T1	24.1611	17.8611	4.42778	2.03889	1.96667	1.95833	1.95833	2.62222	0.225	2.27778	3.55833	2.22222	2.22222	1.58889	1.97222	0.405556	0.136111	0.361111	1.00833
	Pan de Azúcar	B horizon	Plant	T1	19.4139	15.85	2.8	1.275	1.275	1.275	1.275	2.05833	2.7	1.22222	1.18889	1.08056	1.08056	0.263889	2.07778	0.266667	0.0555556	0.35	0.238889
	Pan de Azúcar	B horizon	In situ	T2	23.1417	17.1722	0.902778	2.27778	2.27778	2.27778	2.27778	1.83333	0.508333	5.08889	4.11944	3.78333	3.78333	0.241667	0.697222	1.26667	0.05	0.180556	0.05
	Pan de Azúcar	B horizon	Biocrust	T2	17.1917	12.6083	1.75833	3.54167	3.54167	3.51389	3.51389	1.03333	0.738889	3.79722	3.3	2.88333	2.88333	0.602778	0.494444	0.666667	0.0111111	0.277778	0.536111
	Pan de Azúcar	B horizon	Plant	T2	20.6417	15.2694	1.53333	5.38056	5.38056	5.37222	5.37222	1.14722	0.847222	5.01111	3.73889	3.52222	3.52222	0.533333	0.863889	0.638889	0.0583333	0.169444	0.411111
	Pan de Azúcar	B horizon	In situ	T3	35.7194	25.5694	1.04167	0.738889	0.736111	0.736111	0.736111	1.17778	0.605556	9.34167	9.14444	8.425	8.425	0.5	0.613889	1.625	0.0111111	0.155556	0.130556
	Pan de Azúcar	B horizon	Biocrust	T3	21.6556	14.8583	2.39167	4.475	4.475	4.39167	4.39167	0.780556	1.08056	7.50556	5.11389	4.70556	4.70556	1.20833	0.658333	0.744444	0	0.227778	1.25278
	Pan de Azúcar	B horizon	Plant	T3	28.075	21.0889	2.63889	6.69444	6.69444	6.66944	6.66944	0.841667	1.79722	7.75556	5.51389	5.13333	5.13333	0.791667	0.719444	0.941667	0.0194444	0.275	1.54722
	Santa Gracia	A horizon	Original	T0	20.525	20.0542	0.7625	0.754167	0.704167	0.620833	0.620833	0.00833333	2.13333	0.00416667	0.495833	0	0	1.30833	0.129167	0.283333	0.275	0.0375	0.258333
	Santa Gracia	A horizon	In situ	T1	26.3278	25.1278	0.858333	0.480556	0.430556	0.347222	0.347222	0.05	6.66389	0	0.0777778	0	0	1.16389	0.383333	0.583333	1.5	0.711111	0.169444
	Santa Gracia	A horizon	Biocrust	T1	25.7889	24.5333	1.04444	0.483333	0.433333	0.358333	0.358333	0.025	6.52778	0.00277778	0.0972222	0.00277778	0.00277778	1.33056	0.383333	0.727778	0.327778	0.583333	0.0972222
	Santa Gracia	A horizon	Plant	T1	25.5694	24.1917	1.32222	2.30833	2.25833	2.15278	2.15278	0.0277778	5.24722	0.00555556	0.0805556	0	0	1.76389	0.419444	0.655556	0.691667	0.508333	0.155556
	Santa Gracia	A horizon	In situ	T2	18.3083	16.6139	1.63333	1.29444	1.23889	1.11111	1.11111	0.0277778	1.38889	0	0.127778	0	0	1.98333	0.775	1.84444	0.516667	0.341667	0.163889
	Santa Gracia	A horizon	Biocrust	T2	16.35	15.3694	0.972222	0.902778	0.844444	0.727778	0.727778	0.0194444	1.41944	0.00833333	0.169444	0.00277778	0.00277778	1.39722	0.486111	1.19167	0.294444	0.294444	0.1
	Santa Gracia	A horizon	Plant	T2	19.3333	18.1806	1.325	1.46667	1.36667	1.125	1.125	0.00555556	1.2	0.0111111	0.211111	0	0	1.43611	0.358333	1.29167	0.491667	0.141667	0.138889
	Santa Gracia	A horizon	In situ	T3	15.8444	14.3639	1.27222	0.627778	0.575	0.405556	0.405556	0.00277778	1.42222	0.00833333	0.158333	0.00833333	0.00833333	1.73889	0.416667	2.13056	0.530556	0.344444	0.130556
	Santa Gracia	A horizon	Biocrust	T3	14.8167	13.7333	1.3	0.513889	0.466667	0.302778	0.302778	0.0138889	0.725	0.0111111	0.163889	0.00833333	0.00833333	1.45	0.466667	1.68333	0.288889	0.208333	0.0888889
	Santa Gracia	A horizon	Plant	T3	17.5222	16.35	1.04444	3.79167	3.59722	3.48889	3.48889	0.00277778	2.29167	0.00277778	0.0916667	0	0	1.57778	0.494444	1.63333	3.47222	0.213889	0.108333
	Santa Gracia	B horizon	Original	T0	14.225	13.525	2.22083	0.633333	0.5875	0	0	0.0416667	0.679167	0.0416667	0.220833	0.00416667	0.00416667	0.620833	0.158333	0.708333	0.908333	0.0583333	0.0916667
	Santa Gracia	B horizon	In situ	T1	10.8417	10.2083	1.46111	0.361111	0.344444	0.0111111	0.0111111	0.0416667	2.13056	0.0638889	0.247222	0.0472222	0.0472222	0.536111	0.383333	0.683333	0.605556	0.0277778	0.0111111
	Santa Gracia	B horizon	Biocrust	T1	10.4222	9.625	1.14722	0.275	0.266667	0.0277778	0.0277778	0.0944444	2.925	0.05	0.133333	0.0333333	0.0333333	0.555556	0.230556	0.644444	0.658333	0.025	0.0361111
	Santa Gracia	B horizon	Plant	T1	12.5194	11.65	1.85833	0.4	0.377778	0.00833333	0.00833333	0.0888889	1.92222	0.0166667	0.075	0	0	0.727778	0.236111	0.75	0.711111	0.108333	0.025
	Santa Gracia	B horizon	In situ	T2	9.21389	8.51944	1.05	0.611111	0.605556	0.419444	0.419444	0.0972222	1.61667	0.0333333	0.0777778	0.0222222	0.0222222	0.586111	0.322222	0.822222	0.427778	0.0138889	0.0888889
	Santa Gracia	B horizon	Biocrust	T2	12.2278	11.5722	1.38611	0.727778	0.683333	0.45	0.45	0.119444	1.00556	0.3	0.35	0.163889	0.163889	0.491667	0.458333	0.813889	0.522222	0.0444444	0.0277778
	Santa Gracia	B horizon	Plant	T2	9.16944	8.48056	1.32222	0.875	0.836111	0.563889	0.563889	0.0666667	0.852778	0.025	0.108333	0.0166667	0.0166667	0.558333	0.277778	0.419444	0.366667	0.0694444	0.0444444
	Santa Gracia	B horizon	In situ	T3	10.2833	9.27222	1.80833	0.380556	0.372222	0.0222222	0.0222222	0.0277778	0.758333	0.144444	0.205556	0.119444	0.119444	0.877778	0.436111	1.575	1.04722	0.05	0.105556
	Santa Gracia	B horizon	Biocrust	T3	10.5194	9.68611	0.936111	1.40833	1.4	1.18889	1.18889	0.269444	0.813889	0.288889	0.363889	0.188889	0.188889	0.505556	0.419444	0.386111	0.419444	0.025	0.0638889
	Santa Gracia	B horizon	Plant	T3	11.7556	10.8944	1.88056	0.697222	0.675	0.263889	0.263889	0.075	0.966667	0.0333333	0.161111	0.0222222	0.0222222	0.808333	0.338889	1.10278	0.658333	0.0861111	0.0694444

## Sheet: Table S8
	Table S8. Indicator‐value analysis (or IndVal) of indicator bacteria identified in Pan de Azúcar y Santa Gracia. Taxa are shown on the level of (c) class, (o) order, (f) family, and (g) genus.
	ASVs	Phylum	Class	Order	Family	Genus	Cluster by site	Cluster by horizon	Indicator_value	p-value***
	ASV_00179	p_	c_	o_	f_	g_	Pan de Azúcar	Pan de Azúcar – B horizon	0.948276	0.001
	ASV_00218	p_	c_	o_	f_	g_	Pan de Azúcar	--	0.948276	0.001
	ASV_00434	p_	c_	o_	f_	g_	Pan de Azúcar	--	0.862069	0.001
	ASV_00438	p_	c_	o_	f_	g_	Pan de Azúcar	--	0.948276	0.001
	ASV_00664	p_	c_	o_	f_	g_	Pan de Azúcar	--	0.948276	0.001
	ASV_00886	p_	c_	o_	f_	g_	Pan de Azúcar	Pan de Azúcar – A horizon	0.810345	0.001
	ASV_00307	p_Acidobacteriota	c_Blastocatellia	o_Blastocatellales	f_Blastocatellaceae	g_Blastocatella	Pan de Azúcar	--	0.961985	0.001
	ASV_00320	p_Acidobacteriota	c_Blastocatellia	o_Pyrinomonadales	f_Pyrinomonadaceae	g_RB41	Pan de Azúcar	--	0.982759	0.001
	ASV_00539	p_Acidobacteriota	c_Vicinamibacteria	o_Vicinamibacterales	f_Vicinamibacteraceae	g_	Pan de Azúcar	Pan de Azúcar – A horizon	0.913793	0.001
	ASV_00365	p_Actinobacteriota	c_Acidimicrobiia	o_Microtrichales	f_	g_	Pan de Azúcar	--	1	0.001
	ASV_00291	p_Actinobacteriota	c_Actinobacteria	o_Pseudonocardiales	f_Pseudonocardiaceae	g_Crossiella	Pan de Azúcar	Pan de Azúcar – B horizon	0.948276	0.001
	ASV_00629	p_Actinobacteriota	c_Actinobacteria	o_Pseudonocardiales	f_Pseudonocardiaceae	g_Crossiella	Pan de Azúcar	--	0.947128	0.001
	ASV_00636	p_Actinobacteriota	c_Actinobacteria	o_Pseudonocardiales	f_Pseudonocardiaceae	g_Crossiella	Pan de Azúcar	--	0.948276	0.001
	ASV_00072	p_Actinobacteriota	c_Rubrobacteria	o_Rubrobacterales	f_Rubrobacteriaceae	g_Rubrobacter	Pan de Azúcar	--	0.913476	0.001
	ASV_00190	p_Actinobacteriota	c_Rubrobacteria	o_Rubrobacterales	f_Rubrobacteriaceae	g_Rubrobacter	Pan de Azúcar	--	1	0.001
	ASV_00315	p_Actinobacteriota	c_Rubrobacteria	o_Rubrobacterales	f_Rubrobacteriaceae	g_Rubrobacter	Pan de Azúcar	--	0.960703	0.001
	ASV_00490	p_Actinobacteriota	c_Rubrobacteria	o_Rubrobacterales	f_Rubrobacteriaceae	g_Rubrobacter	Pan de Azúcar	--	0.948276	0.001
	ASV_00087	p_Actinobacteriota	c_Thermoleophilia	o_Solirubrobacterales	f_Solirubrobacteraceae	g_Conexibacter	Pan de Azúcar	--	0.982445	0.001
	ASV_00377	p_Actinobacteriota	c_Thermoleophilia	o_Solirubrobacterales	f_Solirubrobacteraceae	g_Conexibacter	Pan de Azúcar	--	0.862069	0.001
	ASV_00513	p_Actinobacteriota	c_Thermoleophilia	o_Solirubrobacterales	f_Solirubrobacteraceae	g_Conexibacter	Pan de Azúcar	--	0.810345	0.001
	ASV_00066	p_Actinobacteriota	c_Thermoleophilia	o_Solirubrobacterales	f_67-14	g_	Pan de Azúcar	--	0.996536	0.001
	ASV_00093	p_Actinobacteriota	c_Thermoleophilia	o_Solirubrobacterales	f_67-14	g_	Pan de Azúcar	--	0.999701	0.001
	ASV_00122	p_Actinobacteriota	c_Thermoleophilia	o_Solirubrobacterales	f_67-14	g_	Pan de Azúcar	--	0.982759	0.001
	ASV_00450	p_Actinobacteriota	c_Thermoleophilia	o_Solirubrobacterales	f_67-14	g_	Pan de Azúcar	--	0.931034	0.001
	ASV_00302	p_Armatimonadota	c_Armatimonadia	o_Armatimonadales	f_	g_	Pan de Azúcar	--	1	0.001
	ASV_00390	p_Armatimonadota	c_Armatimonadia	o_Armatimonadales	f_	g_	Pan de Azúcar	--	0.982759	0.001
	ASV_00497	p_Armatimonadota	c_Armatimonadia	o_Armatimonadales	f_	g_	Pan de Azúcar	--	1	0.001
	ASV_00601	p_Armatimonadota	c_Armatimonadia	o_Armatimonadales	f_	g_	Pan de Azúcar	--	1	0.001
	ASV_00213	p_Bacteroidota	c_Bacteroidia	o_Cytophagales	f_Cytophagaceae	g_Cytophaga	Pan de Azúcar	--	0.913793	0.001
	ASV_00424	p_Bacteroidota	c_Bacteroidia	o_Cytophagales	f_MWH-CFBk5	g_	Pan de Azúcar	Pan de Azúcar – A horizon	0.844828	0.001
	ASV_00375	p_Bacteroidota	c_Bacteroidia	o_Sphingobacteriales	f_LiUU-11-161	g_	Pan de Azúcar	--	0.844828	0.001
	ASV_00619	p_Chloroflexi	c_Anaerolineae	o_Ardenticatenales	f_Ardenticatenaceae	g_	Pan de Azúcar	--	1	0.001
	ASV_00068	p_Chloroflexi	c_Anaerolineae	o_Caldilineales	f_Caldilineaceae	g_	Pan de Azúcar	--	1	0.001
	ASV_00726	p_Chloroflexi	c_Chloroflexia	o_Thermobaculales	f_Thermobaculaceae	g_Thermobaculum	Pan de Azúcar	--	0.948276	0.001
	ASV_00338	p_Chloroflexi	c_Chloroflexia	o_Thermomicrobiales	f_JG30-KF-CM45	g_	Pan de Azúcar	--	0.982759	0.001
	ASV_00354	p_Chloroflexi	c_Chloroflexia	o_Thermomicrobiales	f_AKYG1722	g_	Pan de Azúcar	--	1	0.001
	ASV_00468	p_Chloroflexi	c_Chloroflexia	o_Thermomicrobiales	f_JG30-KF-CM45	g_	Pan de Azúcar	--	1	0.001
	ASV_00508	p_Chloroflexi	c_Chloroflexia	o_Thermomicrobiales	f_AKYG1722	g_	Pan de Azúcar	--	0.862069	0.001
	ASV_00812	p_Chloroflexi	c_Chloroflexia	o_Thermomicrobiales	f_JG30-KF-CM45	g_	Pan de Azúcar	--	0.982759	0.001
	ASV_00893	p_Chloroflexi	c_Chloroflexia	o_Thermomicrobiales	f_JG30-KF-CM45	g_	Pan de Azúcar	--	0.948276	0.001
	ASV_00001	p_Cyanobacteria	c_Cyanobacteriia	o_Cyanobacteriales	f_Coleofasciculaceae	g_	Pan de Azúcar	--	0.8929	0.001
	ASV_00037	p_Cyanobacteria	c_Cyanobacteriia	o_Cyanobacteriales	f_Chroococcidiopsaceae	g_	Pan de Azúcar	--	1	0.001
	ASV_00121	p_Cyanobacteria	c_Cyanobacteriia	o_Cyanobacteriales	f_Chroococcidiopsaceae	g_	Pan de Azúcar	--	1	0.001
	ASV_00269	p_Cyanobacteria	c_Sericytochromatia	o_	f_	g_	Pan de Azúcar	--	0.948276	0.001
	ASV_00289	p_Deinococcota	c_Deinococci	o_Deinococcales	f_Trueperaceae	g_Truepera	Pan de Azúcar	--	0.931034	0.001
	ASV_00473	p_Deinococcota	c_Deinococci	o_Deinococcales	f_Trueperaceae	g_Truepera	Pan de Azúcar	--	0.948276	0.001
	ASV_00512	p_Deinococcota	c_Deinococci	o_Deinococcales	f_Trueperaceae	g_Truepera	Pan de Azúcar	--	0.810345	0.001
	ASV_00253	p_Fibrobacterota	c_Fibrobacteria	o_Fibrobacterales	f_Fibrobacteraceae	g_possible_genus_04	Pan de Azúcar	--	0.895007	0.001
	ASV_00113	p_Firmicutes	c_Bacilli	o_Bacillales	f_Bacillaceae	g_	Pan de Azúcar	--	0.827586	0.001
	ASV_00003	p_Firmicutes	c_Symbiobacteriia	o_Symbiobacteriales	f_Symbiobacteraceae	g_	Pan de Azúcar	Pan de Azúcar – B horizon	0.862008	0.001
	ASV_00278	p_Gemmatimonadota	c_	o_	f_	g_	Pan de Azúcar	--	0.931034	0.001
	ASV_00165	p_Gemmatimonadota	c_BD2-11_terrestrial_group	o_	f_	g_	Pan de Azúcar	Pan de Azúcar – B horizon	0.844828	0.001
	ASV_00426	p_Gemmatimonadota	c_Longimicrobia	o_Longimicrobiales	f_Longimicrobiaceae	g_YC-ZSS-LKJ147	Pan de Azúcar	Pan de Azúcar – A horizon	0.913793	0.001
	ASV_00024	p_Gemmatimonadota	c_Longimicrobia	o_Longimicrobiales	f_Longimicrobiaceae	g_	Pan de Azúcar	--	1	0.001
	ASV_00036	p_Gemmatimonadota	c_Longimicrobia	o_Longimicrobiales	f_Longimicrobiaceae	g_	Pan de Azúcar	--	0.982759	0.001
	ASV_00042	p_Gemmatimonadota	c_Longimicrobia	o_Longimicrobiales	f_Longimicrobiaceae	g_	Pan de Azúcar	Pan de Azúcar – A horizon	0.830148	0.001
	ASV_00119	p_Gemmatimonadota	c_Longimicrobia	o_Longimicrobiales	f_Longimicrobiaceae	g_	Pan de Azúcar	--	1	0.001
	ASV_00318	p_Gemmatimonadota	c_Longimicrobia	o_Longimicrobiales	f_Longimicrobiaceae	g_	Pan de Azúcar	--	0.931034	0.001
	ASV_00346	p_Gemmatimonadota	c_Longimicrobia	o_Longimicrobiales	f_Longimicrobiaceae	g_	Pan de Azúcar	Pan de Azúcar – A horizon	0.948276	0.001
	ASV_00376	p_Gemmatimonadota	c_Longimicrobia	o_Longimicrobiales	f_Longimicrobiaceae	g_	Pan de Azúcar	--	0.948276	0.001
	ASV_00481	p_Gemmatimonadota	c_Longimicrobia	o_Longimicrobiales	f_Longimicrobiaceae	g_	Pan de Azúcar	--	0.912934	0.001
	ASV_00620	p_Gemmatimonadota	c_Longimicrobia	o_Longimicrobiales	f_Longimicrobiaceae	g_	Pan de Azúcar	--	0.862069	0.001
	ASV_00872	p_Gemmatimonadota	c_Longimicrobia	o_Longimicrobiales	f_Longimicrobiaceae	g_	Pan de Azúcar	--	0.896552	0.001
	ASV_00389	p_Gemmatimonadota	c_S0134_terrestrial_group	o_	f_	g_	Pan de Azúcar	--	0.913793	0.001
	ASV_00062	p_Myxococcota	c_Myxococcia	o_Myxococcales	f_Myxococcaceae	g_Archangium	Pan de Azúcar	--	0.884058	0.001
	ASV_00092	p_Myxococcota	c_Myxococcia	o_Myxococcales	f_Myxococcaceae	g_Archangium	Pan de Azúcar	--	1	0.001
	ASV_00255	p_Patescibacteria	c_Saccharimonadia	o_Saccharimonadales	f_	g_	Pan de Azúcar	--	0.87931	0.001
	ASV_00908	p_Patescibacteria	c_Saccharimonadia	o_Saccharimonadales	f_	g_	Pan de Azúcar	--	0.896552	0.001
	ASV_00030	p_Planctomycetota	c_Phycisphaerae	o_Tepidisphaerales	f_WD2101_soil_group	g_	Pan de Azúcar	--	0.894094	0.001
	ASV_00384	p_Planctomycetota	c_Phycisphaerae	o_Tepidisphaerales	f_WD2101_soil_group	g_	Pan de Azúcar	Pan de Azúcar – B horizon	0.862069	0.001
	ASV_00510	p_Planctomycetota	c_Phycisphaerae	o_Tepidisphaerales	f_WD2101_soil_group	g_	Pan de Azúcar	--	1	0.001
	ASV_00514	p_Planctomycetota	c_Phycisphaerae	o_Tepidisphaerales	f_WD2101_soil_group	g_	Pan de Azúcar	--	0.965517	0.001
	ASV_00152	p_Planctomycetota	c_Planctomycetes	o_Pirellulales	f_Pirellulaceae	g_Rhodopirellula	Pan de Azúcar	Pan de Azúcar – B horizon	0.947888	0.001
	ASV_00238	p_Planctomycetota	c_Planctomycetes	o_Pirellulales	f_Pirellulaceae	g_	Pan de Azúcar	Pan de Azúcar – B horizon	0.959458	0.001
	ASV_00169	p_Planctomycetota	c_Planctomycetes	o_Planctomycetales	f_	g_	Pan de Azúcar	--	0.931034	0.001
	ASV_00583	p_Planctomycetota	c_Planctomycetes	o_Planctomycetales	f_	g_	Pan de Azúcar	Pan de Azúcar – B horizon	0.931034	0.001
	ASV_00077	p_Proteobacteria	c_Alphaproteobacteria	o_Rhizobiales	f_Rhizobiaceae	g_Mesorhizobium	Pan de Azúcar	--	0.912649	0.001
	ASV_00529	p_Proteobacteria	c_Alphaproteobacteria	o_Rhizobiales	f_	g_	Pan de Azúcar	--	0.99883	0.001
	ASV_00288	p_Proteobacteria	c_Alphaproteobacteria	o_Rhodobacterales	f_Rhodobacteraceae	g_Limibaculum	Pan de Azúcar	Pan de Azúcar – A horizon	0.895747	0.001
	ASV_00038	p_Proteobacteria	c_Alphaproteobacteria	o_Sphingomonadales	f_Sphingomonadaceae	g_Ellin6055	Pan de Azúcar	--	0.982759	0.001
	ASV_00185	p_Proteobacteria	c_Alphaproteobacteria	o_Sphingomonadales	f_Sphingomonadaceae	g_Ellin6055	Pan de Azúcar	--	0.81295	0.001
	ASV_00401	p_Proteobacteria	c_Alphaproteobacteria	o_Sphingomonadales	f_Sphingomonadaceae	g_Ellin6055	Pan de Azúcar	--	0.823426	0.001
	ASV_00008	p_Proteobacteria	c_Alphaproteobacteria	o_Sphingomonadales	f_Sphingomonadaceae	g_Qipengyuania	Pan de Azúcar	--	0.947527	0.001
	ASV_00007	p_Proteobacteria	c_Alphaproteobacteria	o_Sphingomonadales	f_Sphingomonadaceae	g_Sphingomonas	Pan de Azúcar	--	0.999773	0.001
	ASV_00011	p_Proteobacteria	c_Alphaproteobacteria	o_Sphingomonadales	f_Sphingomonadaceae	g_Sphingomonas	Pan de Azúcar	Pan de Azúcar – A horizon	0.97039	0.001
	ASV_00028	p_Proteobacteria	c_Alphaproteobacteria	o_Sphingomonadales	f_Sphingomonadaceae	g_Sphingomonas	Pan de Azúcar	--	0.982759	0.001
	ASV_00044	p_Proteobacteria	c_Alphaproteobacteria	o_Sphingomonadales	f_Sphingomonadaceae	g_Sphingomonas	Pan de Azúcar	Pan de Azúcar – B horizon	0.996068	0.001
	ASV_00052	p_Proteobacteria	c_Alphaproteobacteria	o_Sphingomonadales	f_Sphingomonadaceae	g_Sphingomonas	Pan de Azúcar	Pan de Azúcar – B horizon	0.948276	0.001
	ASV_00079	p_Proteobacteria	c_Alphaproteobacteria	o_Sphingomonadales	f_Sphingomonadaceae	g_Sphingomonas	Pan de Azúcar	Pan de Azúcar – A horizon	0.80683	0.001
	ASV_00159	p_Proteobacteria	c_Alphaproteobacteria	o_Sphingomonadales	f_Sphingomonadaceae	g_Sphingomonas	Pan de Azúcar	Pan de Azúcar – B horizon	0.965517	0.001
	ASV_00314	p_Proteobacteria	c_Alphaproteobacteria	o_Sphingomonadales	f_Sphingomonadaceae	g_Sphingomonas	Pan de Azúcar	--	0.965517	0.001
	ASV_00675	p_Proteobacteria	c_Alphaproteobacteria	o_Sphingomonadales	f_Sphingomonadaceae	g_Sphingomonas	Pan de Azúcar	--	1	0.001
	ASV_00103	p_Proteobacteria	c_Gammaproteobacteria	o_Cellvibrionales	f_Cellvibrionaceae	g_	Pan de Azúcar	Pan de Azúcar – B horizon	0.834997	0.001
	ASV_00049	p_Proteobacteria	c_Gammaproteobacteria	o_Oceanospirillales	f_Halomonadaceae	g_Halomonas	Pan de Azúcar	--	0.847835	0.001
	ASV_00041	p_Proteobacteria	c_Gammaproteobacteria	o_Pseudomonadales	f_Pseudomonadaceae	g_Pseudomonas	Pan de Azúcar	--	0.838446	0.001
	ASV_00015	p_Proteobacteria	c_Gammaproteobacteria	o_Xanthomonadales	f_Xanthomonadaceae	g_Lysobacter	Pan de Azúcar	Pan de Azúcar – A horizon	0.822528	0.001
	ASV_00021	p_Proteobacteria	c_Gammaproteobacteria	o_Xanthomonadales	f_Xanthomonadaceae	g_Lysobacter	Pan de Azúcar	--	0.930797	0.001
	ASV_00324	p_Verrucomicrobiota	c_Verrucomicrobiae	o_Chthoniobacterales	f_Chthoniobacteraceae	g_Candidatus_Udaeobacter	Pan de Azúcar	--	0.948276	0.001
	ASV_00563	p_Verrucomicrobiota	c_Verrucomicrobiae	o_Chthoniobacterales	f_Chthoniobacteraceae	g_Candidatus_Udaeobacter	Pan de Azúcar	--	0.931034	0.001
	ASV_00082	p_Proteobacteria	c_Alphaproteobacteria	o_Sphingomonadales	f_Sphingomonadaceae	g_Sphingomonas	--	Pan de Azúcar – A horizon	0.826009	0.001
	ASV_00095	p_Proteobacteria	c_Alphaproteobacteria	o_Sphingomonadales	f_Sphingomonadaceae	g_Sphingomonas	--	Pan de Azúcar – A horizon	0.941199	0.001
	ASV_00317	p_Gemmatimonadota	c_Longimicrobia	o_Longimicrobiales	f_Longimicrobiaceae	g_	--	Pan de Azúcar – A horizon	0.892879	0.001
	ASV_00271	p_Acidobacteriota	c_Blastocatellia	o_Blastocatellales	f_Blastocatellaceae	g_	--	Pan de Azúcar – A horizon	0.969919	0.001
	ASV_00411	p_Myxococcota	c_Myxococcia	o_Myxococcales	f_Myxococcaceae	g_	--	Pan de Azúcar – A horizon	0.914545	0.001
	ASV_00259	p_Actinobacteriota	c_Thermoleophilia	o_Solirubrobacterales	f_Solirubrobacteraceae	g_Conexibacter	--	Pan de Azúcar – A horizon	0.925837	0.001
	ASV_00521	p_Cyanobacteria	c_Cyanobacteriia	o_Cyanobacteriales	f_	g_	--	Pan de Azúcar – A horizon	0.897767	0.001
	ASV_00616	p_Proteobacteria	c_Alphaproteobacteria	o_Sphingomonadales	f_Sphingomonadaceae	g_Sphingomonas	--	Pan de Azúcar – A horizon	0.866071	0.001
	ASV_00156	p_Proteobacteria	c_Gammaproteobacteria	o_Burkholderiales	f_Comamonadaceae	g_Ramlibacter	--	Pan de Azúcar – A horizon	0.88734	0.001
	ASV_00469	p_Proteobacteria	c_Alphaproteobacteria	o_Sphingomonadales	f_Sphingomonadaceae	g_Ellin6055	--	Pan de Azúcar – A horizon	0.842303	0.001
	ASV_00557	p_Planctomycetota	c_Phycisphaerae	o_Tepidisphaerales	f_WD2101_soil_group	g_	--	Pan de Azúcar – A horizon	0.837419	0.001
	ASV_00020	p_Bacteroidota	c_Bacteroidia	o_Cytophagales	f_Microscillaceae	g_Ohtaekwangia	--	Pan de Azúcar – A horizon	0.918941	0.001
	ASV_00618	p_Gemmatimonadota	c_Longimicrobia	o_Longimicrobiales	f_Longimicrobiaceae	g_	--	Pan de Azúcar – A horizon	0.850789	0.001
	ASV_00005	p_Actinobacteriota	c_Actinobacteria	o_Corynebacteriales	f_Nocardiaceae	g_Rhodococcus	--	Pan de Azúcar – B horizon	0.881351	0.001
	ASV_00074	p_Gemmatimonadota	c_S0134_terrestrial_group	o_	f_	g_	--	Pan de Azúcar – B horizon	0.84981	0.001
	ASV_00123	p_Deinococcota	c_Deinococci	o_Deinococcales	f_Trueperaceae	g_Truepera	--	Pan de Azúcar – B horizon	0.822666	0.001
	ASV_00051	p_Actinobacteriota	c_Actinobacteria	o_Corynebacteriales	f_Nocardiaceae	g_Rhodococcus	--	Pan de Azúcar – B horizon	0.909058	0.001
	ASV_00393	p_Proteobacteria	c_Gammaproteobacteria	o_Xanthomonadales	f_Xanthomonadaceae	g_Lysobacter	--	Pan de Azúcar – B horizon	0.947995	0.001
	ASV_00177	p_Deinococcota	c_Deinococci	o_Deinococcales	f_Trueperaceae	g_Truepera	--	Pan de Azúcar – B horizon	0.811459	0.001
	ASV_00568	p_Actinobacteriota	c_Actinobacteria	o_Nitriliruptorales	f_Nitriliruptoraceae	g_	--	Pan de Azúcar – B horizon	0.934372	0.001
	ASV_00402	p_Planctomycetota	c_Planctomycetes	o_Planctomycetales	f_	g_	--	Pan de Azúcar – B horizon	0.965517	0.001
	ASV_00492	p_Proteobacteria	c_Alphaproteobacteria	o_Sphingomonadales	f_Sphingomonadaceae	g_Sphingomonas	--	Pan de Azúcar – B horizon	0.974598	0.001
	ASV_00672	p_Bacteroidota	c_Bacteroidia	o_Sphingobacteriales	f_	g_	--	Pan de Azúcar – B horizon	0.894186	0.001
	ASV_00663	p_Actinobacteriota	c_Thermoleophilia	o_Solirubrobacterales	f_Solirubrobacteraceae	g_Conexibacter	--	Pan de Azúcar – B horizon	0.929748	0.001
	ASV_00405	p_Proteobacteria	c_Gammaproteobacteria	o_Burkholderiales	f_Comamonadaceae	g_Delftia	--	Pan de Azúcar – B horizon	0.962145	0.001
	ASV_00600	p_Gemmatimonadota	c_BD2-11_terrestrial_group	o_	f_	g_	--	Pan de Azúcar – B horizon	0.99075	0.001
	ASV_00592	p_Planctomycetota	c_Planctomycetes	o_Pirellulales	f_Pirellulaceae	g_	--	Pan de Azúcar – B horizon	1	0.001
	ASV_00643	p_Gemmatimonadota	c_BD2-11_terrestrial_group	o_	f_	g_	--	Pan de Azúcar – B horizon	0.990773	0.001
	ASV_00566	p_Acidobacteriota	c_Holophagae	o_Subgroup_7	f_	g_	--	Pan de Azúcar – B horizon	0.894226	0.001
	ASV_00713	p_Gemmatimonadota	c_Longimicrobia	o_Longimicrobiales	f_Longimicrobiaceae	g_	--	Pan de Azúcar – B horizon	0.931034	0.001
	ASV_00743	p_Proteobacteria	c_Alphaproteobacteria	o_	f_	g_	--	Pan de Azúcar – B horizon	0.943684	0.001
	ASV_00736	p_Planctomycetota	c_Planctomycetes	o_Planctomycetales	f_	g_	--	Pan de Azúcar – B horizon	0.875034	0.001
	ASV_00184	p_Acidobacteriota	c_Acidobacteriae	o_Bryobacterales	f_Bryobacteraceae	g_Bryobacter	Santa Gracia	Santa Gracia – A horizon	0.909587	0.001
	ASV_00151	p_Acidobacteriota	c_Blastocatellia	o_Blastocatellales	f_Blastocatellaceae	g_JGI_0001001-H03	Santa Gracia	Santa Gracia – A horizon	0.827586	0.001
	ASV_00004	p_Acidobacteriota	c_Blastocatellia	o_Pyrinomonadales	f_Pyrinomonadaceae	g_RB41	Santa Gracia	--	0.99895	0.001
	ASV_00016	p_Acidobacteriota	c_Blastocatellia	o_Pyrinomonadales	f_Pyrinomonadaceae	g_RB41	Santa Gracia	Santa Gracia – B horizon	0.999275	0.001
	ASV_00018	p_Acidobacteriota	c_Blastocatellia	o_Pyrinomonadales	f_Pyrinomonadaceae	g_RB41	Santa Gracia	--	0.997802	0.001
	ASV_00026	p_Acidobacteriota	c_Blastocatellia	o_Pyrinomonadales	f_Pyrinomonadaceae	g_RB41	Santa Gracia	Santa Gracia – B horizon	1	0.001
	ASV_00029	p_Acidobacteriota	c_Blastocatellia	o_Pyrinomonadales	f_Pyrinomonadaceae	g_RB41	Santa Gracia	Santa Gracia – B horizon	0.981707	0.001
	ASV_00060	p_Acidobacteriota	c_Blastocatellia	o_Pyrinomonadales	f_Pyrinomonadaceae	g_RB41	Santa Gracia	--	1	0.001
	ASV_00090	p_Acidobacteriota	c_Blastocatellia	o_Pyrinomonadales	f_Pyrinomonadaceae	g_RB41	Santa Gracia	--	0.996979	0.001
	ASV_00140	p_Acidobacteriota	c_Blastocatellia	o_Pyrinomonadales	f_Pyrinomonadaceae	g_RB41	Santa Gracia	--	1	0.001
	ASV_00154	p_Acidobacteriota	c_Blastocatellia	o_Pyrinomonadales	f_Pyrinomonadaceae	g_RB41	Santa Gracia	Santa Gracia – B horizon	1	0.001
	ASV_00247	p_Acidobacteriota	c_Blastocatellia	o_Pyrinomonadales	f_Pyrinomonadaceae	g_RB41	Santa Gracia	--	1	0.001
	ASV_00252	p_Acidobacteriota	c_Blastocatellia	o_Pyrinomonadales	f_Pyrinomonadaceae	g_RB41	Santa Gracia	Santa Gracia – B horizon	0.913793	0.001
	ASV_00266	p_Acidobacteriota	c_Blastocatellia	o_Pyrinomonadales	f_Pyrinomonadaceae	g_RB41	Santa Gracia	--	1	0.001
	ASV_00031	p_Acidobacteriota	c_Vicinamibacteria	o_Vicinamibacterales	f_Vicinamibacteraceae	g_	Santa Gracia	Santa Gracia – B horizon	0.853684	0.001
	ASV_00085	p_Acidobacteriota	c_Vicinamibacteria	o_Vicinamibacterales	f_	g_	Santa Gracia	--	1	0.001
	ASV_00089	p_Acidobacteriota	c_Vicinamibacteria	o_Vicinamibacterales	f_	g_	Santa Gracia	Santa Gracia – B horizon	0.94096	0.001
	ASV_00096	p_Acidobacteriota	c_Vicinamibacteria	o_Vicinamibacterales	f_	g_	Santa Gracia	--	1	0.001
	ASV_00101	p_Acidobacteriota	c_Vicinamibacteria	o_Vicinamibacterales	f_	g_	Santa Gracia	--	0.82341	0.001
	ASV_00105	p_Acidobacteriota	c_Vicinamibacteria	o_Vicinamibacterales	f_Vicinamibacteraceae	g_	Santa Gracia	--	1	0.001
	ASV_00148	p_Acidobacteriota	c_Vicinamibacteria	o_Vicinamibacterales	f_Vicinamibacteraceae	g_	Santa Gracia	Santa Gracia – A horizon	0.997382	0.001
	ASV_00166	p_Acidobacteriota	c_Vicinamibacteria	o_Vicinamibacterales	f_Vicinamibacteraceae	g_	Santa Gracia	--	0.957649	0.001
	ASV_00172	p_Acidobacteriota	c_Vicinamibacteria	o_Vicinamibacterales	f_	g_	Santa Gracia	--	0.996891	0.001
	ASV_00193	p_Acidobacteriota	c_Vicinamibacteria	o_Vicinamibacterales	f_	g_	Santa Gracia	--	0.982759	0.001
	ASV_00215	p_Acidobacteriota	c_Vicinamibacteria	o_Vicinamibacterales	f_	g_	Santa Gracia	--	0.914019	0.001
	ASV_00216	p_Acidobacteriota	c_Vicinamibacteria	o_Vicinamibacterales	f_Vicinamibacteraceae	g_	Santa Gracia	Santa Gracia – A horizon	0.981429	0.001
	ASV_00012	p_Actinobacteriota	c_Actinobacteria	o_Frankiales	f_Geodermatophilaceae	g_Blastococcus	Santa Gracia	--	0.869959	0.001
	ASV_00069	p_Actinobacteriota	c_Actinobacteria	o_Frankiales	f_Geodermatophilaceae	g_Geodermatophilus	Santa Gracia	Santa Gracia – A horizon	0.999203	0.001
	ASV_00061	p_Actinobacteriota	c_Actinobacteria	o_Frankiales	f_Geodermatophilaceae	g_Modestobacter	Santa Gracia	Santa Gracia – A horizon	0.827586	0.001
	ASV_00050	p_Actinobacteriota	c_Actinobacteria	o_Micrococcales	f_Micrococcaceae	g_Pseudarthrobacter	Santa Gracia	Santa Gracia – B horizon	0.955285	0.001
	ASV_00058	p_Actinobacteriota	c_Actinobacteria	o_Micromonosporales	f_Micromonosporaceae	g_	Santa Gracia	--	0.991166	0.001
	ASV_00194	p_Bacteroidota	c_Bacteroidia	o_Chitinophagales	f_Chitinophagaceae	g_Segetibacter	Santa Gracia	Santa Gracia – A horizon	0.931034	0.001
	ASV_00281	p_Bacteroidota	c_Bacteroidia	o_Chitinophagales	f_Chitinophagaceae	g_Segetibacter	Santa Gracia	--	0.948276	0.001
	ASV_00059	p_Bacteroidota	c_Bacteroidia	o_Chitinophagales	f_Chitinophagaceae	g_	Santa Gracia	--	1	0.001
	ASV_00129	p_Chloroflexi	c_Ktedonobacteria	o_C0119	f_	g_	Santa Gracia	Santa Gracia – B horizon	0.965517	0.001
	ASV_00054	p_Firmicutes	c_Bacilli	o_Bacillales	f_	g_	Santa Gracia	Santa Gracia – B horizon	1	0.001
	ASV_00104	p_Firmicutes	c_Bacilli	o_Bacillales	f_	g_	Santa Gracia	--	0.998309	0.001
	ASV_00202	p_Gemmatimonadota	c_Gemmatimonadetes	o_Gemmatimonadales	f_Gemmatimonadaceae	g_	Santa Gracia	Santa Gracia – B horizon	0.993207	0.001
	ASV_00223	p_Myxococcota	c_Polyangia	o_Polyangiales	f_Phaselicystidaceae	g_Phaselicystis	Santa Gracia	--	1	0.001
	ASV_00262	p_Planctomycetota	c_Phycisphaerae	o_Tepidisphaerales	f_WD2101_soil_group	g_	Santa Gracia	--	0.965517	0.001
	ASV_00006	p_Proteobacteria	c_Alphaproteobacteria	o_Rhizobiales	f_Xanthobacteraceae	g_Bradyrhizobium	Santa Gracia	--	0.951125	0.001
	ASV_00025	p_Proteobacteria	c_Alphaproteobacteria	o_Rhizobiales	f_Xanthobacteraceae	g_Bradyrhizobium	Santa Gracia	--	0.987906	0.001
	ASV_00083	p_Proteobacteria	c_Alphaproteobacteria	o_Rhizobiales	f_Beijerinckiaceae	g_Microvirga	Santa Gracia	--	0.965517	0.001
	ASV_00132	p_Proteobacteria	c_Alphaproteobacteria	o_Rhizobiales	f_Beijerinckiaceae	g_	Santa Gracia	Santa Gracia – A horizon	0.982759	0.001
	ASV_00145	p_Proteobacteria	c_Alphaproteobacteria	o_Sphingomonadales	f_Sphingomonadaceae	g_Ellin6055	Santa Gracia	Santa Gracia – A horizon	0.806321	0.001
	ASV_00019	p_Proteobacteria	c_Alphaproteobacteria	o_Sphingomonadales	f_Sphingomonadaceae	g_Sphingomonas	Santa Gracia	--	0.994098	0.001
	ASV_00057	p_Proteobacteria	c_Alphaproteobacteria	o_Sphingomonadales	f_Sphingomonadaceae	g_Sphingomonas	Santa Gracia	--	0.98747	0.001
	ASV_00160	p_Proteobacteria	c_Alphaproteobacteria	o_Sphingomonadales	f_Sphingomonadaceae	g_Sphingomonas	Santa Gracia	Santa Gracia – A horizon	0.896552	0.001
	ASV_00232	p_Proteobacteria	c_Alphaproteobacteria	o_Sphingomonadales	f_Sphingomonadaceae	g_Sphingomonas	Santa Gracia	Santa Gracia – A horizon	0.844828	0.001
	ASV_00048	p_Proteobacteria	c_Gammaproteobacteria	o_Burkholderiales	f_Comamonadaceae	g_Caenimonas	Santa Gracia	--	0.988544	0.001
	ASV_00261	p_Proteobacteria	c_Gammaproteobacteria	o_Burkholderiales	f_Comamonadaceae	g_Caenimonas	Santa Gracia	--	0.982759	0.001
	ASV_00097	p_Proteobacteria	c_Gammaproteobacteria	o_Burkholderiales	f_Oxalobacteraceae	g_Duganella	Santa Gracia	Santa Gracia – A horizon	0.930343	0.001
	ASV_00073	p_Proteobacteria	c_Gammaproteobacteria	o_Burkholderiales	f_Oxalobacteraceae	g_Massilia	Santa Gracia	Santa Gracia – A horizon	0.837893	0.001
	ASV_00244	p_Proteobacteria	c_Gammaproteobacteria	o_Burkholderiales	f_Nitrosomonadaceae	g_MND1	Santa Gracia	Santa Gracia – B horizon	0.965517	0.001
	ASV_00143	p_Proteobacteria	c_Gammaproteobacteria	o_Burkholderiales	f_Oxalobacteraceae	g_Oxalicibacterium	Santa Gracia	--	1	0.001
	ASV_00084	p_Proteobacteria	c_Gammaproteobacteria	o_Burkholderiales	f_Comamonadaceae	g_Ramlibacter	Santa Gracia	--	1	0.001
	ASV_00134	p_Proteobacteria	c_Gammaproteobacteria	o_Burkholderiales	f_Comamonadaceae	g_Ramlibacter	Santa Gracia	--	0.960182	0.001
	ASV_00064	p_Proteobacteria	c_Gammaproteobacteria	o_Burkholderiales	f_Comamonadaceae	g_	Santa Gracia	--	0.969367	0.001
	ASV_00081	p_Proteobacteria	c_Gammaproteobacteria	o_Gammaproteobacteria_Incertae_Sedis	f_Unknown_Family	g_Acidibacter	Santa Gracia	Santa Gracia – A horizon	1	0.001
	ASV_00039	p_Proteobacteria	c_Gammaproteobacteria	o_Pseudomonadales	f_Pseudomonadaceae	g_Pseudomonas	Santa Gracia	--	0.897458	0.001
	ASV_00056	p_Proteobacteria	c_Gammaproteobacteria	o_Xanthomonadales	f_Xanthomonadaceae	g_Arenimonas	Santa Gracia	--	0.982759	0.001
	ASV_00022	p_Verrucomicrobiota	c_Verrucomicrobiae	o_Chthoniobacterales	f_Chthoniobacteraceae	g_Candidatus_Udaeobacter	Santa Gracia	Santa Gracia – B horizon	0.998169	0.001
	ASV_00078	p_Verrucomicrobiota	c_Verrucomicrobiae	o_Chthoniobacterales	f_Chthoniobacteraceae	g_Candidatus_Udaeobacter	Santa Gracia	--	0.99511	0.001
	ASV_00094	p_Verrucomicrobiota	c_Verrucomicrobiae	o_Chthoniobacterales	f_Chthoniobacteraceae	g_Candidatus_Udaeobacter	Santa Gracia	Santa Gracia – B horizon	0.980481	0.001
	ASV_00155	p_Proteobacteria	c_Alphaproteobacteria	o_Sphingomonadales	f_Sphingomonadaceae	g_Sphingomonas	--	Santa Gracia – A horizon	0.992371	0.001
	ASV_00091	p_Cyanobacteria	c_Cyanobacteriia	o_Cyanobacteriales	f_Nostocaceae	g_Nostoc_PCC-73102	--	Santa Gracia – A horizon	0.846027	0.001
	ASV_00192	p_Bacteroidota	c_Bacteroidia	o_Flavobacteriales	f_Flavobacteriaceae	g_Flavobacterium	--	Santa Gracia – A horizon	0.847151	0.001
	ASV_00284	p_Chloroflexi	c_Anaerolineae	o_Anaerolineales	f_Anaerolineaceae	g_	--	Santa Gracia – A horizon	0.995907	0.001
	ASV_00017	p_Verrucomicrobiota	c_Verrucomicrobiae	o_Chthoniobacterales	f_Chthoniobacteraceae	g_Candidatus_Udaeobacter	--	Santa Gracia – B horizon	0.951965	0.001
	ASV_00040	p_Verrucomicrobiota	c_Verrucomicrobiae	o_Chthoniobacterales	f_Chthoniobacteraceae	g_Candidatus_Udaeobacter	--	Santa Gracia – B horizon	0.981118	0.001
	ASV_00070	p_Verrucomicrobiota	c_Verrucomicrobiae	o_Chthoniobacterales	f_Chthoniobacteraceae	g_Candidatus_Udaeobacter	--	Santa Gracia – B horizon	0.976296	0.001
	ASV_00157	p_Acidobacteriota	c_Blastocatellia	o_Pyrinomonadales	f_Pyrinomonadaceae	g_RB41	--	Santa Gracia – B horizon	0.975094	0.001
	ASV_00173	p_Verrucomicrobiota	c_Verrucomicrobiae	o_Chthoniobacterales	f_Chthoniobacteraceae	g_Candidatus_Udaeobacter	--	Santa Gracia – B horizon	0.982893	0.001
	ASV_00189	p_Acidobacteriota	c_Blastocatellia	o_Pyrinomonadales	f_Pyrinomonadaceae	g_RB41	--	Santa Gracia – B horizon	0.97561	0.001
	ASV_00246	p_Acidobacteriota	c_Vicinamibacteria	o_Vicinamibacterales	f_	g_	--	Santa Gracia – B horizon	0.96986	0.001
	ASV_00108	p_Acidobacteriota	c_Vicinamibacteria	o_Vicinamibacterales	f_	g_	--	Santa Gracia – B horizon	0.987682	0.001
	ASV_00211	p_Acidobacteriota	c_Blastocatellia	o_Pyrinomonadales	f_Pyrinomonadaceae	g_RB41	--	Santa Gracia – B horizon	0.996552	0.001
	ASV_00174	p_Verrucomicrobiota	c_Verrucomicrobiae	o_Chthoniobacterales	f_Chthoniobacteraceae	g_Candidatus_Udaeobacter	--	Santa Gracia – B horizon	0.990944	0.001
	ASV_00230	p_Verrucomicrobiota	c_Verrucomicrobiae	o_Chthoniobacterales	f_Chthoniobacteraceae	g_Candidatus_Udaeobacter	--	Santa Gracia – B horizon	0.98977	0.001
	ASV_00273	p_Acidobacteriota	c_Vicinamibacteria	o_Vicinamibacterales	f_	g_	--	Santa Gracia – B horizon	0.976316	0.001
	ASV_00249	p_Verrucomicrobiota	c_Verrucomicrobiae	o_Chthoniobacterales	f_Chthoniobacteraceae	g_Candidatus_Udaeobacter	--	Santa Gracia – B horizon	0.998695	0.001
	ASV_00196	p_Verrucomicrobiota	c_Verrucomicrobiae	o_Chthoniobacterales	f_Chthoniobacteraceae	g_Candidatus_Udaeobacter	--	Santa Gracia – B horizon	0.99733	0.001
	ASV_00328	p_Verrucomicrobiota	c_Verrucomicrobiae	o_Chthoniobacterales	f_Chthoniobacteraceae	g_Candidatus_Udaeobacter	--	Santa Gracia – B horizon	0.994688	0.001
	ASV_00301	p_Verrucomicrobiota	c_Verrucomicrobiae	o_Chthoniobacterales	f_Chthoniobacteraceae	g_Candidatus_Udaeobacter	--	Santa Gracia – B horizon	0.984637	0.001
